# Supplementary material for: 4-Amino­pyridinium 2-chloro-4-nitro­benzoate monohydrate
Source: Acta Crystallogr Sect E Struct Rep Online. 2012 Nov 17;68(Pt 12):o3361. doi: 10.1107/S1600536812046077 (PMC3588959; doi:10.1107/S1600536812046077)
Supplement: Supplementary file 1 [file e-68-o3361-sup1.cif]

##############################################################################
#                                                                            #
# This CIF contains the data in a paper accepted for publication in          #
# Acta Crystallographica Section E. It conforms to the requirements of       #
# Notes for Authors for Acta Crystallographica Section E, and has been       #
# peer reviewed under the auspices of the IUCr Commission on Journals.       #
#                                                                            #
# Full details of the Crystallographic Information File format               #
# are given in the paper "The Crystallographic Information File (CIF):       #
# a New Standard Archive File for Crystallography" by S. R. Hall, F. H.      #
# Allen and I. D. Brown [Acta Cryst. (1991), A47, 655-685].                  #
#                                                                            #
# The current version of the core CIF dictionary is obtainable from          #
# ftp://ftp.iucr.org/pub/cif_core.dic.                                       #
#                                                                            #
# Software is freely available for graphical display of the structure(s)     #
# in this CIF. For information consult the CIF software page                 #
# http://www.iucr.org/resources/cif/software.                                #
#                                                                            #
# This file may be used for bona fide research purposes within the           #
# scientific community so long as proper attribution is given to the journal # 
# article from which it was obtained.                                        #
#                                                                            #
##############################################################################
data_global
_audit_creation_method     'WinGX routine CIF_UPDATE'
_audit_conform_dict_name     cif_core.dic
_audit_conform_dict_version     2.3
_journal_date_recd_electronic     2012-10-11
_journal_date_accepted     2012-11-07
_journal_name_full     'Acta Crystallographica, Section E'
_journal_year     2012
_journal_volume     68
_journal_issue     12
_journal_page_first     o3361
_journal_page_last     o3361
_journal_paper_category     QO
_journal_paper_doi     10.1107/S1600536812046077
_journal_coeditor_code     FY2073
_publ_contact_author_name     'Lemmerer, Andreas'
_publ_contact_author_address
;
Molecular Sciences Institute
School of Chemistry
University of the Witwatersrand
Private Bag 3
PO Wits
2050
South Africa
;
_publ_contact_author_email     andreas.lemmerer@wits.ac.za
_publ_contact_author_fax     '27(11)7176749'
_publ_contact_author_phone     '27(11)7176711'
_publ_section_title
;
4-Aminopyridinium 2-chloro-4-nitrobenzoate monohydrate
;
loop_
    _publ_author_name
    _publ_author_address
    'Savig, Kelsey L.'
;
Molecular Sciences Institute
School of Chemistry
University of the Witwatersrand, Johannesburg
PO Wits 2050
South Africa
;
    'Lemmerer, Andreas'
;
Molecular Sciences Institute
School of Chemistry
University of the Witwatersrand, Johannesburg
PO Wits 2050
South Africa
;
data_I
_audit_creation_method     'WinGX routine CIF_UPDATE'
_chemical_name_systematic
;
4-Aminopyridinium 2-chloro-4-nitrobenzoate monohydrate
;
_chemical_formula_moiety     'C5 H7 N2 +, C7 H3 Cl N O4 -, H2 O'
_chemical_formula_sum     'C12 H12 Cl N3 O5'
_chemical_formula_iupac     'C5 H7 N2 +, C7 H3 Cl N O4 -, H2 O'
_chemical_formula_weight     313.7
_symmetry_space_group_name_Hall     '-P 2ybc'
_space_group_crystal_system     monoclinic
_space_group_name_H-M_alt     'P 21/c'
loop_
    _space_group_symop_operation_xyz
    'x, y, z'
    '-x, y+1/2, -z+1/2'
    '-x, -y, -z'
    'x, -y-1/2, z-1/2'
_cell_length_a     14.4500(5)
_cell_length_b     14.3300(5)
_cell_length_c     6.9918(2)
_cell_angle_alpha     90
_cell_angle_beta     97.804(2)
_cell_angle_gamma     90
_cell_volume     1434.37(8)
_cell_formula_units_Z     4
_cell_measurement_reflns_used     4262
_cell_measurement_theta_min     2.84
_cell_measurement_theta_max     27.75
_cell_measurement_temperature     173(2)
_exptl_crystal_description     plate
_exptl_crystal_colour     colourless
_exptl_crystal_size_max     0.781
_exptl_crystal_size_mid     0.312
_exptl_crystal_size_min     0.094
_exptl_crystal_density_diffrn     1.453
_exptl_crystal_density_method     'not measured'
_exptl_crystal_F_000     648
_exptl_absorpt_coefficient_mu     0.291
_exptl_absorpt_correction_type     integration
_exptl_absorpt_process_details     '(XPREP; Bruker, 2004)'
_exptl_absorpt_correction_T_min     0.8961
_exptl_absorpt_correction_T_max     0.9769
_exptl_special_details
;
Numerical integration absorption corrections based on indexed crystal
faces were applied using the <i>XPREP</i> routine (Bruker, 2004)
;
_diffrn_ambient_temperature     173(2)
_diffrn_radiation_type     MoK\a
_diffrn_radiation_wavelength     0.71073
_diffrn_measurement_device_type     'Bruker APEXII CCD area-detector'
_diffrn_measurement_method     '\w scans'
_diffrn_reflns_number     14928
_diffrn_reflns_av_R_equivalents     0.0606
_diffrn_reflns_theta_min     1.42
_diffrn_reflns_theta_max     28
_diffrn_reflns_theta_full     28
_diffrn_measured_fraction_theta_max     1
_diffrn_measured_fraction_theta_full     1
_diffrn_reflns_limit_h_min     -19
_diffrn_reflns_limit_h_max     19
_diffrn_reflns_limit_k_min     -18
_diffrn_reflns_limit_k_max     18
_diffrn_reflns_limit_l_min     -8
_diffrn_reflns_limit_l_max     9
_diffrn_standards_number     0
_reflns_number_total     3456
_reflns_number_gt     2685
_reflns_threshold_expression     I>2sigma(I)
_refine_ls_structure_factor_coef     Fsqd
_refine_ls_matrix_type     full
_refine_ls_R_factor_gt     0.0434
_refine_ls_wR_factor_ref     0.1216
_refine_ls_goodness_of_fit_ref     1.044
_refine_ls_restrained_S_all     1.044
_refine_ls_number_reflns     3456
_refine_ls_number_parameters     210
_refine_ls_number_restraints     0
_refine_ls_hydrogen_treatment     mixed
_refine_ls_weighting_scheme     calc
_refine_ls_weighting_details
         'calc w=1/[\s^2^(Fo^2^)+(0.0662P)^2^+0.1397P] where P=(Fo^2^+2Fc^2^)/3'
_refine_ls_shift/su_max     0
_refine_diff_density_max     0.5
_refine_diff_density_min     -0.362
_refine_ls_extinction_method     none
loop_
    _atom_type_symbol
    _atom_type_description
    _atom_type_scat_dispersion_real
    _atom_type_scat_dispersion_imag
    _atom_type_scat_source
    C C 0.0033 0.0016 'International Tables Vol C Tables 4.2.6.8 and 6.1.1.4'
    H H 0 0 'International Tables Vol C Tables 4.2.6.8 and 6.1.1.4'
    N N 0.0061 0.0033 'International Tables Vol C Tables 4.2.6.8 and 6.1.1.4'
    O O 0.0106 0.006 'International Tables Vol C Tables 4.2.6.8 and 6.1.1.4'
    Cl Cl 0.1484 0.1585 'International Tables Vol C Tables 4.2.6.8 and 6.1.1.4'
_computing_data_collection     'APEX2 (Bruker, 2005)'
_computing_cell_refinement     'SAINT-Plus (Bruker, 2004)'
_computing_data_reduction     'SAINT-Plus and XPREP (Bruker 2004)'
_computing_structure_solution     'SHELXS97 (Sheldrick, 2008)'
_computing_structure_refinement     'SHELXL97 (Sheldrick, 2008)'
_computing_molecular_graphics
;
ORTEP-3 for Windows (Farrugia, 2012) and DIAMOND (Brandenburg,
1999)
;
_computing_publication_material
;
WinGX (Farrugia, 2012) and PLATON (Spek, 2009)
;
loop_
    _atom_site_type_symbol
    _atom_site_label
    _atom_site_fract_x
    _atom_site_fract_y
    _atom_site_fract_z
    _atom_site_U_iso_or_equiv
    _atom_site_adp_type
    _atom_site_calc_flag
    _atom_site_refinement_flags
    _atom_site_occupancy
    _atom_site_disorder_assembly
    _atom_site_disorder_group
    C C1 0.69246(11) 0.61389(11) 0.2594(2) 0.0261(3) Uani d . 1 . .
    C C2 0.61757(12) 0.55610(11) 0.2858(2) 0.0271(3) Uani d . 1 . .
    C C3 0.52758(11) 0.57500(11) 0.2008(2) 0.0284(3) Uani d . 1 . .
    H H3 0.4772 0.5348 0.2188 0.034 Uiso calc R 1 . .
    C C4 0.51347(11) 0.65438(12) 0.0887(2) 0.0290(4) Uani d . 1 . .
    C C5 0.58469(12) 0.71419(12) 0.0592(2) 0.0325(4) Uani d . 1 . .
    H H5 0.5725 0.7687 -0.0176 0.039 Uiso calc R 1 . .
    C C6 0.67437(12) 0.69317(12) 0.1438(2) 0.0311(4) Uani d . 1 . .
    H H6 0.7245 0.7332 0.1232 0.037 Uiso calc R 1 . .
    C C7 0.79130(11) 0.59307(11) 0.3515(2) 0.0291(3) Uani d . 1 . .
    N N1 0.41775(10) 0.67644(11) 0.0004(2) 0.0349(3) Uani d . 1 . .
    O O1 0.84325(9) 0.55490(9) 0.24589(19) 0.0412(3) Uani d . 1 . .
    O O2 0.81313(9) 0.61801(10) 0.52270(17) 0.0424(3) Uani d . 1 . .
    O O3 0.35519(9) 0.62315(10) 0.0282(2) 0.0462(3) Uani d . 1 . .
    O O4 0.40575(10) 0.74821(11) -0.0962(2) 0.0513(4) Uani d . 1 . .
    Cl Cl1 0.63660(3) 0.45679(3) 0.42817(7) 0.04119(15) Uani d . 1 . .
    C C8 0.96351(14) 0.15836(13) 0.3659(2) 0.0361(4) Uani d . 1 . .
    H H8 1.0019 0.1049 0.3936 0.043 Uiso calc R 1 . .
    C C9 1.00312(12) 0.24412(13) 0.3780(2) 0.0341(4) Uani d . 1 . .
    H H9 1.0687 0.2506 0.4123 0.041 Uiso calc R 1 . .
    C C10 0.94613(12) 0.32426(12) 0.3393(2) 0.0293(4) Uani d . 1 . .
    C C11 0.84995(12) 0.30971(12) 0.2835(2) 0.0309(4) Uani d . 1 . .
    H H11 0.8095 0.3614 0.2527 0.037 Uiso calc R 1 . .
    C C12 0.81509(13) 0.22161(13) 0.2739(2) 0.0352(4) Uani d . 1 . .
    H H12 0.75 0.2124 0.237 0.042 Uiso calc R 1 . .
    N N2 0.87086(12) 0.14714(11) 0.3155(2) 0.0357(3) Uani d . 1 . .
    N N3 0.98294(12) 0.40973(11) 0.3540(2) 0.0368(4) Uani d . 1 . .
    H H2 0.8439(17) 0.0887(18) 0.322(3) 0.061(7) Uiso d . 1 . .
    H H3A 0.9432(16) 0.4610(15) 0.322(3) 0.045(6) Uiso d . 1 . .
    H H3B 1.0408(17) 0.4127(15) 0.391(3) 0.048(6) Uiso d . 1 . .
    O O1W 0.8108(2) 0.52435(14) 0.8618(3) 0.1094(11) Uani d . 1 . .
    H H1W 0.817(2) 0.541(2) 0.965(5) 0.080(10) Uiso d . 1 . .
    H H2W 0.806(2) 0.562(2) 0.781(5) 0.096(11) Uiso d . 1 . .
loop_
    _atom_site_aniso_label
    _atom_site_aniso_U_11
    _atom_site_aniso_U_22
    _atom_site_aniso_U_33
    _atom_site_aniso_U_12
    _atom_site_aniso_U_13
    _atom_site_aniso_U_23
    C1 0.0257(8) 0.0296(8) 0.0228(7) 0.0026(6) 0.0032(6) -0.0001(6)
    C2 0.0310(8) 0.0261(8) 0.0245(7) 0.0017(6) 0.0048(6) 0.0017(6)
    C3 0.0268(8) 0.0306(8) 0.0281(8) -0.0034(6) 0.0046(6) -0.0036(6)
    C4 0.0241(8) 0.0377(9) 0.0244(7) 0.0046(6) 0.0007(6) -0.0018(6)
    C5 0.0319(9) 0.0339(9) 0.0312(8) 0.0036(7) 0.0030(7) 0.0082(7)
    C6 0.0265(9) 0.0340(9) 0.0325(8) -0.0007(7) 0.0033(6) 0.0062(7)
    C7 0.0260(8) 0.0281(8) 0.0319(8) 0.0004(6) -0.0007(6) 0.0059(6)
    N1 0.0256(8) 0.0466(9) 0.0316(7) 0.0043(6) -0.0001(6) -0.0049(7)
    O1 0.0307(7) 0.0477(8) 0.0437(7) 0.0115(6) -0.0002(5) -0.0040(6)
    O2 0.0367(7) 0.0580(8) 0.0302(6) -0.0009(6) -0.0039(5) -0.0001(6)
    O3 0.0254(7) 0.0589(9) 0.0530(8) -0.0023(6) 0.0004(6) -0.0042(7)
    O4 0.0382(8) 0.0584(9) 0.0541(8) 0.0136(7) -0.0054(6) 0.0154(7)
    Cl1 0.0433(3) 0.0341(2) 0.0463(3) 0.00160(18) 0.0065(2) 0.01473(18)
    C8 0.0429(11) 0.0369(9) 0.0287(8) 0.0107(8) 0.0059(7) 0.0010(7)
    C9 0.0295(9) 0.0400(10) 0.0323(8) 0.0069(7) 0.0027(7) 0.0002(7)
    C10 0.0306(9) 0.0360(9) 0.0214(7) 0.0035(7) 0.0037(6) -0.0002(6)
    C11 0.0282(9) 0.0381(9) 0.0262(8) 0.0056(7) 0.0033(6) 0.0018(7)
    C12 0.0316(9) 0.0472(10) 0.0266(8) -0.0011(7) 0.0030(7) 0.0004(7)
    N2 0.0440(9) 0.0359(8) 0.0275(7) -0.0008(7) 0.0060(6) 0.0002(6)
    N3 0.0289(8) 0.0361(8) 0.0435(9) 0.0021(7) -0.0018(7) -0.0013(7)
    O1W 0.249(4) 0.0447(10) 0.0407(10) 0.0464(14) 0.0425(14) 0.0092(9)
_geom_special_details
;
All e.s.d.'s (except the e.s.d. in the dihedral angle between two l.s. planes)
are estimated using the full covariance matrix. The cell e.s.d.'s are taken
into account individually in the estimation of e.s.d.'s in distances, angles
and torsion angles; correlations between e.s.d.'s in cell parameters are only
used when they are defined by crystal symmetry. An approximate (isotropic)
treatment of cell e.s.d.'s is used for estimating e.s.d.'s involving l.s.
planes.
;
loop_
    _geom_bond_atom_site_label_1
    _geom_bond_atom_site_label_2
    _geom_bond_site_symmetry_2
    _geom_bond_distance
    _geom_bond_publ_flag
    C1 C2 . 1.395(2) ?
    C1 C6 . 1.398(2) ?
    C1 C7 . 1.515(2) ?
    C2 C3 . 1.381(2) ?
    C2 Cl1 . 1.7369(16) ?
    C3 C4 . 1.381(2) ?
    C3 H3 . 0.95 ?
    C4 C5 . 1.376(2) ?
    C4 N1 . 1.471(2) ?
    C5 C6 . 1.383(2) ?
    C5 H5 . 0.95 ?
    C6 H6 . 0.95 ?
    C7 O2 . 1.248(2) ?
    C7 O1 . 1.248(2) ?
    N1 O3 . 1.219(2) ?
    N1 O4 . 1.230(2) ?
    C8 N2 . 1.347(2) ?
    C8 C9 . 1.353(3) ?
    C8 H8 . 0.95 ?
    C9 C10 . 1.418(2) ?
    C9 H9 . 0.95 ?
    C10 N3 . 1.334(2) ?
    C10 C11 . 1.407(2) ?
    C11 C12 . 1.358(2) ?
    C11 H11 . 0.95 ?
    C12 N2 . 1.345(2) ?
    C12 H12 . 0.95 ?
    N2 H2 . 0.93(3) ?
    N3 H3A . 0.94(2) ?
    N3 H3B . 0.84(2) ?
    O1W H1W . 0.75(3) ?
    O1W H2W . 0.78(4) ?
loop_
    _geom_angle_atom_site_label_1
    _geom_angle_atom_site_label_2
    _geom_angle_atom_site_label_3
    _geom_angle_site_symmetry_1
    _geom_angle_site_symmetry_3
    _geom_angle
    _geom_angle_publ_flag
    C2 C1 C6 . . 118.13(15) ?
    C2 C1 C7 . . 122.05(14) ?
    C6 C1 C7 . . 119.83(14) ?
    C3 C2 C1 . . 121.91(15) ?
    C3 C2 Cl1 . . 118.28(12) ?
    C1 C2 Cl1 . . 119.80(12) ?
    C4 C3 C2 . . 117.63(15) ?
    C4 C3 H3 . . 121.2 ?
    C2 C3 H3 . . 121.2 ?
    C5 C4 C3 . . 122.84(15) ?
    C5 C4 N1 . . 118.88(15) ?
    C3 C4 N1 . . 118.27(15) ?
    C4 C5 C6 . . 118.46(15) ?
    C4 C5 H5 . . 120.8 ?
    C6 C5 H5 . . 120.8 ?
    C5 C6 C1 . . 121.02(16) ?
    C5 C6 H6 . . 119.5 ?
    C1 C6 H6 . . 119.5 ?
    O2 C7 O1 . . 126.79(16) ?
    O2 C7 C1 . . 116.89(15) ?
    O1 C7 C1 . . 116.28(14) ?
    O3 N1 O4 . . 124.01(15) ?
    O3 N1 C4 . . 118.28(15) ?
    O4 N1 C4 . . 117.71(15) ?
    N2 C8 C9 . . 121.43(16) ?
    N2 C8 H8 . . 119.3 ?
    C9 C8 H8 . . 119.3 ?
    C8 C9 C10 . . 119.60(17) ?
    C8 C9 H9 . . 120.2 ?
    C10 C9 H9 . . 120.2 ?
    N3 C10 C11 . . 121.74(16) ?
    N3 C10 C9 . . 120.92(16) ?
    C11 C10 C9 . . 117.33(16) ?
    C12 C11 C10 . . 119.83(16) ?
    C12 C11 H11 . . 120.1 ?
    C10 C11 H11 . . 120.1 ?
    N2 C12 C11 . . 121.31(17) ?
    N2 C12 H12 . . 119.3 ?
    C11 C12 H12 . . 119.3 ?
    C12 N2 C8 . . 120.46(16) ?
    C12 N2 H2 . . 118.9(15) ?
    C8 N2 H2 . . 120.3(15) ?
    C10 N3 H3A . . 118.3(13) ?
    C10 N3 H3B . . 116.1(15) ?
    H3A N3 H3B . . 126(2) ?
    H1W O1W H2W . . 117(3) ?
loop_
    _geom_torsion_atom_site_label_1
    _geom_torsion_atom_site_label_2
    _geom_torsion_atom_site_label_3
    _geom_torsion_atom_site_label_4
    _geom_torsion_site_symmetry_1
    _geom_torsion_site_symmetry_2
    _geom_torsion_site_symmetry_3
    _geom_torsion_site_symmetry_4
    _geom_torsion
    _geom_torsion_publ_flag
    C6 C1 C2 C3 . . . . 0.4(2) ?
    C7 C1 C2 C3 . . . . -179.64(14) ?
    C6 C1 C2 Cl1 . . . . 179.99(12) ?
    C7 C1 C2 Cl1 . . . . 0.0(2) ?
    C1 C2 C3 C4 . . . . -0.6(2) ?
    Cl1 C2 C3 C4 . . . . 179.75(12) ?
    C2 C3 C4 C5 . . . . 0.1(2) ?
    C2 C3 C4 N1 . . . . -178.79(14) ?
    C3 C4 C5 C6 . . . . 0.8(3) ?
    N1 C4 C5 C6 . . . . 179.59(14) ?
    C4 C5 C6 C1 . . . . -1.0(3) ?
    C2 C1 C6 C5 . . . . 0.5(2) ?
    C7 C1 C6 C5 . . . . -179.52(15) ?
    C2 C1 C7 O2 . . . . -82.6(2) ?
    C6 C1 C7 O2 . . . . 97.40(18) ?
    C2 C1 C7 O1 . . . . 99.31(18) ?
    C6 C1 C7 O1 . . . . -80.7(2) ?
    C5 C4 N1 O3 . . . . -179.69(15) ?
    C3 C4 N1 O3 . . . . -0.8(2) ?
    C5 C4 N1 O4 . . . . -0.2(2) ?
    C3 C4 N1 O4 . . . . 178.68(15) ?
    N2 C8 C9 C10 . . . . 0.8(3) ?
    C8 C9 C10 N3 . . . . 178.61(16) ?
    C8 C9 C10 C11 . . . . -1.9(2) ?
    N3 C10 C11 C12 . . . . -178.78(16) ?
    C9 C10 C11 C12 . . . . 1.8(2) ?
    C10 C11 C12 N2 . . . . -0.5(2) ?
    C11 C12 N2 C8 . . . . -0.8(2) ?
    C9 C8 N2 C12 . . . . 0.6(2) ?
loop_
    _geom_hbond_atom_site_label_D
    _geom_hbond_atom_site_label_H
    _geom_hbond_atom_site_label_A
    _geom_hbond_site_symmetry_A
    _geom_hbond_distance_DH
    _geom_hbond_distance_HA
    _geom_hbond_distance_DA
    _geom_hbond_angle_DHA
    N2 H2 O1W 4_565 0.93(3) 1.72(3) 2.641(2) 170(2)
    N3 H3A O1 . 0.94(2) 1.99(2) 2.926(2) 171.1(19)
    N3 H3B O2 3_766 0.84(2) 2.16(3) 2.982(2) 165(2)
    O1W H1W O1 1_556 0.75(3) 1.96(3) 2.698(2) 166(3)
    O1W H2W O2 . 0.78(4) 1.99(4) 2.729(2) 158(3)
_iucr_refine_instructions_details
;
TITL I in P2(1)/c
CELL  0.71073  14.4500  14.3300   6.9918   90.000   97.804   90.000
ZERR     4.00   0.0005   0.0005   0.0002    0.000    0.002    0.000
LATT   1
SYMM  - X, 1/2 + Y, 1/2 - Z
SFAC  C    H    N    O    CL
UNIT  48   48   12   20   4
MERG   2
OMIT    -2.00  56.00
EQIV $2  x, -y+1/2, z-1/2
EQIV $3  -x+2, -y+1, -z+1
EQIV $4 x, y, z+1
HTAB N2 O1W_$2
HTAB N3 O1
HTAB N3 O2_$3
HTAB O1W O1_$4
HTAB O1W O2
FMAP   2
PLAN    2
ACTA
HTAB    2.00000
BOND
BOND   $H
CONF
L.S.   8
TEMP  -100.00
WGHT    0.066200    0.139700
FVAR       0.52234
MOLE    1
C1    1    0.692463    0.613885    0.259413    11.00000    0.02568    0.02962 =
         0.02284   -0.00014    0.00325    0.00260
C2    1    0.617570    0.556104    0.285841    11.00000    0.03100    0.02608 =
         0.02446    0.00166    0.00477    0.00169
C3    1    0.527583    0.574999    0.200800    11.00000    0.02682    0.03060 =
         0.02812   -0.00362    0.00458   -0.00343
AFIX  43
H3    2    0.477196    0.534810    0.218794    11.00000   -1.20000
AFIX   0
C4    1    0.513467    0.654378    0.088704    11.00000    0.02407    0.03771 =
         0.02440   -0.00177    0.00071    0.00456
C5    1    0.584694    0.714194    0.059195    11.00000    0.03191    0.03395 =
         0.03118    0.00818    0.00297    0.00358
AFIX  43
H5    2    0.572528    0.768664   -0.017554    11.00000   -1.20000
AFIX   0
C6    1    0.674368    0.693170    0.143847    11.00000    0.02654    0.03403 =
         0.03248    0.00619    0.00333   -0.00073
AFIX  43
H6    2    0.724456    0.733215    0.123162    11.00000   -1.20000
AFIX   0
C7    1    0.791302    0.593068    0.351516    11.00000    0.02605    0.02809 =
         0.03187    0.00586   -0.00066    0.00038
N1    3    0.417749    0.676444    0.000371    11.00000    0.02558    0.04655 =
         0.03157   -0.00489   -0.00009    0.00429
O1    4    0.843246    0.554897    0.245887    11.00000    0.03067    0.04771 =
         0.04368   -0.00401   -0.00015    0.01149
O2    4    0.813132    0.618014    0.522699    11.00000    0.03665    0.05798 =
         0.03021   -0.00012   -0.00391   -0.00092
O3    4    0.355193    0.623149    0.028213    11.00000    0.02536    0.05889 =
         0.05302   -0.00423    0.00037   -0.00228
O4    4    0.405750    0.748209   -0.096208    11.00000    0.03824    0.05836 =
         0.05406    0.01544   -0.00537    0.01360
CL1   5    0.636600    0.456791    0.428172    11.00000    0.04327    0.03410 =
         0.04630    0.01473    0.00650    0.00160
MOLE    2
C8    1    0.963515    0.158360    0.365903    11.00000    0.04291    0.03685 =
         0.02874    0.00104    0.00589    0.01065
AFIX  43
H8    2    1.001899    0.104912    0.393552    11.00000   -1.20000
AFIX   0
C9    1    1.003116    0.244124    0.378016    11.00000    0.02952    0.04005 =
         0.03226    0.00022    0.00267    0.00691
AFIX  43
H9    2    1.068705    0.250579    0.412256    11.00000   -1.20000
AFIX   0
C10   1    0.946126    0.324260    0.339298    11.00000    0.03057    0.03602 =
         0.02144   -0.00019    0.00369    0.00348
C11   1    0.849950    0.309709    0.283503    11.00000    0.02821    0.03810 =
         0.02618    0.00183    0.00331    0.00556
AFIX  43
H11   2    0.809514    0.361406    0.252659    11.00000   -1.20000
AFIX   0
C12   1    0.815089    0.221611    0.273859    11.00000    0.03155    0.04722 =
         0.02664    0.00037    0.00304   -0.00109
AFIX  43
H12   2    0.750011    0.212371    0.236971    11.00000   -1.20000
AFIX   0
N2    3    0.870862    0.147143    0.315496    11.00000    0.04397    0.03593 =
         0.02748    0.00024    0.00599   -0.00082
N3    3    0.982944    0.409730    0.353964    11.00000    0.02889    0.03609 =
         0.04348   -0.00130   -0.00181    0.00210
H2    2    0.843930    0.088716    0.321919    11.00000    0.06126
H3A   2    0.943167    0.461010    0.321738    11.00000    0.04480
H3B   2    1.040836    0.412726    0.391221    11.00000    0.04802
MOLE    3
O1W   4    0.810812    0.524355    0.861847    11.00000    0.24904    0.04468 =
         0.04071    0.00917    0.04245    0.04638
H1W   2    0.817058    0.541199    0.964624    11.00000    0.08013
H2W   2    0.806294    0.562269    0.780862    11.00000    0.09629
HKLF 4
REM  11a_KS_F10_a in P2(1)/c
REM R1 =  0.0434 for   2685 Fo > 4sig(Fo)  and  0.0569 for all   3456 data
REM    210 parameters refined using      0 restraints
END
WGHT      0.0667      0.1331
REM Highest difference peak  0.500,  deepest hole -0.362,  1-sigma level  0.056
Q1    1   0.8492  0.5391  0.8934  11.00000  0.05    0.50
Q2    1   0.7740  0.5239  0.8502  11.00000  0.05    0.40
;
