# Supplementary material for: 4-Amino­pyridinium 2-chloro-4-nitro­benzoate monohydrate
Source: Acta Crystallogr Sect E Struct Rep Online. 2012 Nov 17;68(Pt 12):o3361. doi: 10.1107/S1600536812046077 (PMC3588959; doi:10.1107/S1600536812046077)
Supplement: Supplementary file 2 [file e-68-o3361-Isup2.hkl]

#
# h,k,l, Fc-squared, Fo-squared, sigma(Fo-squared) and status flag
#
data_I
_shelx_title ' 11a_KS_F10_a in P2(1)/c'
_shelx_refln_list_code          4
_shelx_F_calc_maximum      156.80
_exptl_crystal_F_000       648.00
_reflns_d_resolution_high  0.7570
 
loop_
 _symmetry_equiv_pos_as_xyz
 'x, y, z'
 '-x, y+1/2, -z+1/2'
 '-x, -y, -z'
 'x, -y-1/2, z-1/2'
 
_cell_length_a    14.4500
_cell_length_b    14.3300
_cell_length_c     6.9918
_cell_angle_alpha  90.000
_cell_angle_beta   97.804
_cell_angle_gamma  90.000
 
_shelx_F_squared_multiplier     1.000
 
loop_
 _refln_index_h
 _refln_index_k
 _refln_index_l
 _refln_F_squared_calc
 _refln_F_squared_meas
 _refln_F_squared_sigma
 _refln_observed_status
   1   0   0      332.38      265.29      6.85 o
   2   0   0      577.32      430.68     17.87 o
   3   0   0      139.96      116.73      5.30 o
   4   0   0     7322.86     6961.36     73.96 o
   5   0   0    17516.04    15743.50    136.27 o
   6   0   0    10173.25     9341.56    102.11 o
   7   0   0       97.92       59.02      6.05 o
   8   0   0       95.35       92.91      7.88 o
   9   0   0      664.68      614.99     20.25 o
  10   0   0        2.16       -0.53      3.30 o
  11   0   0        4.77       -1.46      3.78 o
  12   0   0        0.99        2.79      4.16 o
  13   0   0       68.31       54.64      8.94 o
  14   0   0      224.00      214.24     16.03 o
  15   0   0        2.98        8.37      5.74 o
  16   0   0        3.96       -0.47      4.88 o
  17   0   0      124.88      121.19     14.34 o
  18   0   0      287.07      366.07     24.65 o
   1   1   0      707.45      590.77     47.21 o
   2   1   0      407.71      364.33      8.73 o
   3   1   0     7329.53     6952.59    118.90 o
   4   1   0       61.67       69.42      3.99 o
   5   1   0      146.60      143.90      6.11 o
   6   1   0     1662.97     1607.97     34.26 o
   7   1   0      772.89      645.24     14.85 o
   8   1   0     1165.81     1216.25     21.92 o
   9   1   0      745.86      775.01     18.55 o
  10   1   0       74.78       83.83      6.02 o
  11   1   0      154.67      121.96      7.55 o
  12   1   0      182.88      176.41      9.37 o
  13   1   0      180.99      154.42      9.31 o
  14   1   0       13.08        9.87      3.98 o
  15   1   0       16.48       20.62      4.94 o
  16   1   0       47.41       46.96      6.57 o
  17   1   0        2.20        9.48      4.64 o
  18   1   0       77.27       90.44      9.39 o
   0   2   0      165.29      134.36      2.88 o
   1   2   0      183.81      183.74      6.13 o
   2   2   0     3697.27     3643.60    125.19 o
   3   2   0       99.32      134.50      4.17 o
   4   2   0      621.81      636.97     30.46 o
   5   2   0       11.35        8.40      2.45 o
   6   2   0     2331.75     2155.08     85.97 o
   7   2   0     3628.88     3420.77     62.40 o
   8   2   0     1059.93      987.04     19.81 o
   9   2   0       33.01       33.10      4.63 o
  10   2   0      724.84      693.21     16.25 o
  11   2   0     1415.28     1218.57     24.70 o
  12   2   0      969.26      892.14     20.52 o
  13   2   0      176.77      185.06     10.12 o
  14   2   0       47.11       71.84      7.04 o
  15   2   0      330.30      355.37     15.06 o
  16   2   0        0.02       -1.65      3.37 o
  17   2   0       36.05       42.05      6.66 o
  18   2   0       14.39       10.28      5.86 o
   1   3   0     3855.61     4420.50     87.07 o
   2   3   0     5950.44     6424.02     98.12 o
   3   3   0     1279.33     1322.92     25.06 o
   4   3   0    11670.51    11475.14    104.96 o
   5   3   0      101.75       67.73      5.45 o
   6   3   0      294.89      306.95     11.84 o
   7   3   0      666.54      707.21     19.25 o
   8   3   0      562.26      526.11     33.06 o
   9   3   0     2194.94     1937.01     30.01 o
  10   3   0      276.74      257.67     11.71 o
  11   3   0      151.78      128.16      7.74 o
  12   3   0     1043.82     1017.61     30.65 o
  13   3   0      202.16      219.24     11.01 o
  14   3   0       69.08       52.80      6.21 o
  15   3   0       92.67       83.62      9.05 o
  16   3   0       28.34       25.12      6.32 o
  17   3   0       61.92       71.42      9.30 o
  18   3   0       40.87       57.08     10.00 o
   0   4   0      462.46      487.24     20.37 o
   1   4   0     1070.44     1097.68     18.49 o
   2   4   0        0.05        0.78      0.96 o
   3   4   0      143.99      133.21      3.43 o
   4   4   0      796.97      893.11     32.14 o
   5   4   0     1896.81     2167.08     34.38 o
   6   4   0     1272.16     1230.96     54.17 o
   7   4   0      243.08      242.37      9.48 o
   8   4   0       81.11       78.86      7.44 o
   9   4   0       89.35       98.80      8.80 o
  10   4   0       10.57        6.53      4.06 o
  11   4   0       96.07       91.76      9.52 o
  12   4   0      295.27      279.69     18.84 o
  13   4   0      102.88      118.80      9.92 o
  14   4   0        1.56        3.18      4.04 o
  15   4   0        7.31        2.57      4.09 o
  16   4   0        1.58        9.46      5.05 o
  17   4   0       13.88       10.83      4.81 o
  18   4   0       37.77       38.85      6.86 o
   1   5   0      423.73      509.37      9.22 o
   2   5   0     5942.52     6484.43    162.85 o
   3   5   0      582.24      610.34     13.99 o
   4   5   0      237.58      258.90      5.23 o
   5   5   0      170.19      172.50      5.73 o
   6   5   0      513.06      461.53     16.18 o
   7   5   0       89.79       70.93      5.56 o
   8   5   0      834.34      847.96     28.82 o
   9   5   0       71.29       82.12      6.70 o
  10   5   0      377.43      357.20     25.07 o
  11   5   0      110.92      120.19      8.88 o
  12   5   0      222.60      234.57     11.01 o
  13   5   0        5.14        6.46      3.61 o
  14   5   0        7.49        3.62      3.49 o
  15   5   0        3.60        9.94      4.24 o
  16   5   0       46.74       45.10      6.61 o
  17   5   0      151.56      195.43     13.19 o
  18   5   0        5.98       16.77      5.62 o
   0   6   0      874.32     1027.76     46.22 o
   1   6   0       40.49       39.54      1.86 o
   2   6   0        2.86        4.36      1.25 o
   3   6   0      309.45      345.04     11.63 o
   4   6   0      140.86      193.04      4.92 o
   5   6   0     2010.80     2297.72     64.43 o
   6   6   0      156.19      153.98      6.00 o
   7   6   0       87.17      111.12      5.49 o
   8   6   0      106.88       98.60      6.95 o
   9   6   0       48.14       48.28      5.45 o
  10   6   0      579.90      555.32     18.33 o
  11   6   0      536.97      548.24     18.36 o
  12   6   0        1.70        2.43      3.10 o
  13   6   0      253.18      203.00     10.87 o
  14   6   0        0.04       -0.57      3.10 o
  15   6   0       49.39       58.03      6.94 o
  16   6   0        3.23        0.61      3.65 o
  17   6   0        6.13        9.53      4.76 o
   1   7   0      511.87      539.21     19.93 o
   2   7   0       19.77       11.86      1.74 o
   3   7   0      152.57      145.31      4.53 o
   4   7   0      292.86      339.77      8.06 o
   5   7   0       33.72       52.59      3.03 o
   6   7   0      294.26      271.50      9.07 o
   7   7   0       27.93       25.32      3.13 o
   8   7   0       51.71       59.52      5.10 o
   9   7   0       21.13       21.47      3.73 o
  10   7   0       19.87       26.78      7.92 o
  11   7   0        3.38        2.99      3.71 o
  12   7   0       44.30       61.26      7.16 o
  13   7   0      609.54      554.70     17.73 o
  14   7   0        0.03        0.95      3.42 o
  15   7   0        0.11       -1.17      3.48 o
  16   7   0       97.11      126.39     10.14 o
  17   7   0       81.63       90.70      9.21 o
   0   8   0      405.45      470.87     20.86 o
   1   8   0      184.06      187.04      5.17 o
   2   8   0      189.89      206.19      5.30 o
   3   8   0        2.62        3.72      1.55 o
   4   8   0      607.15      620.08     11.28 o
   5   8   0       31.32       32.52      3.20 o
   6   8   0       12.36        8.63      1.95 o
   7   8   0       10.33        6.31      2.42 o
   8   8   0       57.14       50.15      4.41 o
   9   8   0      199.06      210.04     10.57 o
  10   8   0      716.79      761.64     23.52 o
  11   8   0       34.11       28.63      4.79 o
  12   8   0       12.16        6.19      3.51 o
  13   8   0       86.37       92.60      7.02 o
  14   8   0        2.30        3.61      3.32 o
  15   8   0       22.55       27.90      5.53 o
  16   8   0       42.31       50.46      7.05 o
  17   8   0       69.42       80.87      8.02 o
   1   9   0      425.48      450.93     15.87 o
   2   9   0     2117.36     2111.14     47.88 o
   3   9   0      473.11      508.78     14.41 o
   4   9   0      107.96      105.39      5.05 o
   5   9   0      345.66      375.93     13.16 o
   6   9   0       87.15       94.97      5.33 o
   7   9   0      179.87      171.57      7.33 o
   8   9   0      535.05      563.00     15.49 o
   9   9   0      102.70       96.34      7.03 o
  10   9   0        0.07        1.74      3.07 o
  11   9   0       12.94       14.08      3.98 o
  12   9   0        0.19        4.04      3.47 o
  13   9   0       93.38       95.43      7.27 o
  14   9   0       80.68       98.06      7.73 o
  15   9   0        0.51        2.08      3.58 o
  16   9   0        8.39        3.34      3.72 o
   0  10   0     1149.72     1122.68     61.68 o
   1  10   0      247.29      245.71     10.41 o
   2  10   0      431.29      407.37     11.49 o
   3  10   0       90.13       76.40      4.43 o
   4  10   0     1055.39     1052.44     15.89 o
   5  10   0       65.81       62.75      4.43 o
   6  10   0       23.14       24.70      3.32 o
   7  10   0      113.46      116.08      6.34 o
   8  10   0     1211.70     1172.37     37.90 o
   9  10   0      332.79      365.14     11.76 o
  10  10   0      113.47      123.48      8.26 o
  11  10   0      109.68       98.25      7.77 o
  12  10   0       59.62       49.19      6.27 o
  13  10   0        0.80       -2.86      2.86 o
  14  10   0       30.49       35.78      5.30 o
  15  10   0       43.61       35.95      5.67 o
  16  10   0        7.39        7.67      4.29 o
   1  11   0      207.62      209.59      7.44 o
   2  11   0       28.93       25.13      2.63 o
   3  11   0        1.49        1.10      2.04 o
   4  11   0        0.10        0.61      2.11 o
   5  11   0       79.62       79.27      5.09 o
   6  11   0       23.34       16.04      3.12 o
   7  11   0        6.79        3.90      2.69 o
   8  11   0      236.06      212.86      8.93 o
   9  11   0      727.85      729.30     22.26 o
  10  11   0      465.97      466.89     15.72 o
  11  11   0        1.31        1.39      3.29 o
  12  11   0        0.00        0.44      3.08 o
  13  11   0        7.24        2.35      3.35 o
  14  11   0       41.63       42.60      6.71 o
  15  11   0       72.23       78.40      9.18 o
   0  12   0      203.03      193.44     11.39 o
   1  12   0      460.59      439.47     14.27 o
   2  12   0     1112.62     1153.34     37.22 o
   3  12   0       92.13      101.90      5.51 o
   4  12   0     1744.22     1700.11     25.62 o
   5  12   0        3.92        1.62      2.47 o
   6  12   0      209.20      226.35     11.06 o
   7  12   0      285.09      288.73     10.12 o
   8  12   0        5.19        4.49      3.54 o
   9  12   0       41.82       42.52      5.94 o
  10  12   0      172.66      177.60     12.53 o
  11  12   0      301.39      305.30     16.62 o
  12  12   0        8.22        6.34      4.18 o
  13  12   0        0.79        1.94      4.09 o
  14  12   0       12.31       13.89      5.20 o
   1  13   0       13.48        8.61      3.54 o
   2  13   0       36.82       33.09      4.92 o
   3  13   0      431.14      443.62     15.38 o
   4  13   0        6.20        5.89      3.38 o
   5  13   0      142.97      110.95      7.98 o
   6  13   0        8.64       11.78      3.89 o
   7  13   0        7.76        9.76      3.92 o
   8  13   0      546.60      550.01     18.08 o
   9  13   0       11.19       13.70      4.41 o
  10  13   0       32.52       22.17      5.00 o
  11  13   0       14.68       13.70      5.42 o
  12  13   0       66.62       84.83      8.49 o
  13  13   0       84.09       96.42      9.16 o
   0  14   0      427.68      445.17     21.42 o
   1  14   0        1.09        0.45      3.21 o
   2  14   0       25.93       26.81      4.80 o
   3  14   0      497.94      503.94     16.35 o
   4  14   0      114.84      117.24      8.44 o
   5  14   0      152.49      146.74      9.50 o
   6  14   0       32.27       24.65      4.89 o
   7  14   0       31.42       21.94      4.89 o
   8  14   0        1.20       -1.55      3.32 o
   9  14   0        0.01        4.30      3.94 o
  10  14   0        3.60        6.78      4.22 o
  11  14   0       24.03       21.81      5.28 o
  12  14   0        0.01       -0.95      4.06 o
   1  15   0       20.80       14.55      4.46 o
   2  15   0      361.55      382.24     14.88 o
   3  15   0      134.87      159.00      9.94 o
   4  15   0       57.47       66.16      6.97 o
   5  15   0        4.29        4.29      3.75 o
   6  15   0       83.37       83.54      8.49 o
   7  15   0       81.61       87.47      8.18 o
   8  15   0      103.44      113.66      9.36 o
   9  15   0       32.83       32.32      6.09 o
  10  15   0       38.38       41.83      6.78 o
  11  15   0       18.50       39.55      7.94 o
   0  16   0        9.34        5.61      5.67 o
   1  16   0       13.33       18.35      4.80 o
   2  16   0        7.41        3.63      3.79 o
   3  16   0       21.97       24.62      5.23 o
   4  16   0       49.75       53.01      6.67 o
   5  16   0       19.41       24.69      5.39 o
   6  16   0        0.29        0.15      3.61 o
   7  16   0       48.98       57.34      7.28 o
   8  16   0        2.62        4.28      4.27 o
   9  16   0        1.85       -3.65      3.74 o
  10  16   0        7.19        5.39      4.72 o
   1  17   0       34.08       44.69      6.37 o
   2  17   0       61.19       60.89      7.28 o
   3  17   0        6.73        3.65      4.14 o
   4  17   0       64.74       55.40      7.08 o
   5  17   0       14.04        6.46      4.45 o
   6  17   0       89.10      100.86      9.23 o
   7  17   0       25.58       39.34      7.88 o
   8  17   0       64.37       69.02      8.27 o
   0  18   0        3.09       -0.19      5.77 o
   1  18   0       21.57       14.65      5.14 o
   2  18   0        2.36        3.61      4.35 o
   3  18   0       14.01        7.63      4.59 o
   4  18   0       24.74       24.48      5.82 o
   5  18   0        5.72        4.73      4.62 o
 -19   1   1        9.64       10.85      6.29 o
 -18   1   1      121.07      155.86     11.66 o
 -17   1   1        1.76       16.76      5.04 o
 -16   1   1       66.39       80.13      8.01 o
 -15   1   1        1.46        1.56      3.49 o
 -14   1   1      337.08      276.07     12.66 o
 -13   1   1        6.85       -1.48      2.94 o
 -12   1   1      852.95      723.55     18.26 o
 -11   1   1      987.59     1009.41     20.41 o
 -10   1   1      320.59      310.82     10.79 o
  -9   1   1      175.94      145.47      7.11 o
  -8   1   1      159.47      135.96     10.44 o
  -7   1   1       99.12       64.73      4.39 o
  -6   1   1      472.29      357.28      8.77 o
  -5   1   1      257.82      233.31      7.33 o
  -4   1   1      118.68      114.42      3.45 o
  -3   1   1     5549.38     5407.38     73.85 o
  -2   1   1     5402.32     5749.11    115.10 o
  -1   1   1     5357.55     6050.59     99.79 o
   0   1   1      251.82      300.12      3.31 o
   1   1   1     1885.21     1951.46     39.57 o
   2   1   1      883.25      875.22     17.14 o
   3   1   1       29.76       21.38      1.32 o
   4   1   1      645.84      634.01     35.09 o
   5   1   1     2518.85     2491.80    155.83 o
   6   1   1        0.04        2.69      2.14 o
   7   1   1     1789.60     1697.11     48.51 o
   8   1   1       22.23       16.30      4.26 o
   9   1   1      526.33      459.37     18.26 o
  10   1   1      149.48      161.36     15.85 o
  11   1   1      258.75      257.65     12.48 o
  12   1   1        9.44       21.74      4.83 o
  13   1   1        8.90        0.13      2.93 o
  14   1   1       61.43       57.66      6.59 o
  15   1   1      175.77      140.21      9.97 o
  16   1   1       53.09       83.03      8.38 o
  17   1   1       24.87       30.50      6.08 o
  18   1   1       36.54       34.65      6.78 o
 -18   2   1       56.93       95.79     10.89 o
 -17   2   1        0.00       -0.85      4.33 o
 -16   2   1        0.65       -1.93      3.92 o
 -15   2   1       30.85       35.00      5.63 o
 -14   2   1        0.19        1.57      3.28 o
 -13   2   1       86.43       70.23      6.58 o
 -12   2   1      330.58      311.18     12.17 o
 -11   2   1      167.51      156.26      8.38 o
 -10   2   1        6.83        6.86      2.88 o
  -9   2   1      614.30      578.61     13.87 o
  -8   2   1       29.58       24.39      3.29 o
  -7   2   1       36.03       37.53      3.58 o
  -6   2   1        6.84        8.66      2.63 o
  -5   2   1      402.47      406.33     13.75 o
  -4   2   1      622.02      552.96     12.53 o
  -3   2   1      559.74      520.74      8.48 o
  -2   2   1     1651.92     1707.47     33.25 o
  -1   2   1     5644.40     6399.00     62.22 o
   0   2   1     6571.60     7049.60     76.42 o
   1   2   1       51.05       49.27      1.65 o
   2   2   1        4.26        7.21      1.20 o
   3   2   1     1387.97     1324.77     34.44 o
   4   2   1     1367.23     1354.74     60.64 o
   5   2   1     1662.06     1744.70     37.26 o
   6   2   1     1229.66     1440.68     99.38 o
   7   2   1       51.88       33.62      3.09 o
   8   2   1        5.06        6.02      2.27 o
   9   2   1      309.62      327.84     29.89 o
  10   2   1      304.00      285.36     12.47 o
  11   2   1      282.59      238.91     12.06 o
  12   2   1       51.29       60.61     11.29 o
  13   2   1        0.02       -0.78      3.84 o
  14   2   1      189.16      187.54     10.88 o
  15   2   1        0.21       -0.11      3.48 o
  16   2   1        0.13        3.09      3.85 o
  17   2   1       24.57       28.34      6.06 o
  18   2   1        3.96        4.39      4.76 o
 -18   3   1       15.89       16.82      6.29 o
 -17   3   1       37.96       60.56      8.68 o
 -16   3   1       22.25       17.65      5.57 o
 -15   3   1      140.27      133.66     10.98 o
 -14   3   1      285.90      262.47     14.28 o
 -13   3   1      326.84      329.26     15.23 o
 -12   3   1      399.48      397.93     15.85 o
 -11   3   1        7.95       11.02      3.77 o
 -10   3   1      321.62      311.55     12.62 o
  -9   3   1      708.73      634.48     16.87 o
  -8   3   1     1237.95     1199.95     21.82 o
  -7   3   1     1034.78     1014.43     18.75 o
  -6   3   1      260.87      265.94      6.51 o
  -5   3   1      439.40      480.88     11.93 o
  -4   3   1     2949.24     3004.23     57.75 o
  -3   3   1     8213.64     8396.38    142.59 o
  -2   3   1     1722.88     1870.53     36.82 o
  -1   3   1     7599.06     8286.98    102.58 o
   0   3   1     6950.50     7424.52    186.62 o
   1   3   1     6263.97     6826.46    169.77 o
   2   3   1     1378.60     1353.45     17.04 o
   3   3   1     1517.84     1576.10     72.10 o
   4   3   1     1408.26     1259.82     41.64 o
   5   3   1      571.23      471.60     22.62 o
   6   3   1       77.28       62.16      5.83 o
   7   3   1       42.69       68.98      5.65 o
   8   3   1      674.29      592.24     15.83 o
   9   3   1      211.42      204.66     10.12 o
  10   3   1        0.30       -0.26      2.97 o
  11   3   1       34.88       22.17      4.78 o
  12   3   1      154.70      177.56     11.15 o
  13   3   1       33.05       30.24      5.71 o
  14   3   1       59.23       61.56      6.76 o
  15   3   1       39.86       37.53      5.96 o
  16   3   1        0.02        3.55      3.93 o
  17   3   1       13.08        5.78      4.32 o
  18   3   1      165.09      223.73     14.06 o
 -18   4   1       68.01       85.00     10.40 o
 -17   4   1       10.98       12.12      5.42 o
 -16   4   1      269.25      262.96     25.99 o
 -15   4   1       89.31      110.47     10.20 o
 -14   4   1      126.61      125.77     10.33 o
 -13   4   1      177.43      145.56     10.49 o
 -12   4   1      220.30      192.37     11.61 o
 -11   4   1       57.67       53.26      4.52 o
 -10   4   1      263.56      235.78      8.25 o
  -9   4   1        0.15        1.47      1.92 o
  -8   4   1       10.37        8.01      2.32 o
  -7   4   1        0.19       -1.56      1.56 o
  -6   4   1      310.33      254.54      9.45 o
  -5   4   1      826.79      767.84     16.83 o
  -4   4   1      199.89      249.02      4.88 o
  -3   4   1      378.02      437.13      5.96 o
  -2   4   1      896.90      867.50     15.22 o
  -1   4   1      338.52      341.62     11.46 o
   0   4   1        5.71        1.55      1.01 o
   1   4   1      720.07      683.95     17.44 o
   2   4   1      722.21      681.09     18.19 o
   3   4   1     6198.39     5503.32    389.82 o
   4   4   1      100.30      121.89      4.93 o
   5   4   1      100.90       83.81      4.52 o
   6   4   1      747.28      702.31     15.34 o
   7   4   1      368.67      325.65     11.26 o
   8   4   1       50.07       70.10      5.99 o
   9   4   1     1930.82     1875.40     79.31 o
  10   4   1       20.42       13.36      4.04 o
  11   4   1      124.87       78.29      7.49 o
  12   4   1      493.25      423.88     18.94 o
  13   4   1      806.80      748.14     31.06 o
  14   4   1       58.91       72.73      8.41 o
  15   4   1        2.77        5.12      3.80 o
  16   4   1        3.67        0.62      3.75 o
  17   4   1      106.99      114.35     10.11 o
  18   4   1        0.29       -2.24      4.08 o
 -18   5   1        1.72       -0.13      4.19 o
 -17   5   1       11.58       -0.17      3.87 o
 -16   5   1        4.35        3.61      3.95 o
 -15   5   1       48.59       66.06      8.24 o
 -14   5   1        0.64       -3.55      3.55 o
 -13   5   1        2.55       -1.04      3.45 o
 -12   5   1      280.52      259.48     13.13 o
 -11   5   1      185.00      169.07      7.21 o
 -10   5   1      745.22      788.04     35.11 o
  -9   5   1        0.03       -0.07      1.70 o
  -8   5   1      927.33      980.93     28.84 o
  -7   5   1     1225.17     1301.56     15.21 o
  -6   5   1       14.73       14.35      1.86 o
  -5   5   1     3173.79     3364.08     65.81 o
  -4   5   1        2.43        3.14      1.30 o
  -3   5   1     2533.54     2700.82     49.68 o
  -2   5   1        3.36        1.41      0.98 o
  -1   5   1      678.31      737.01     18.98 o
   0   5   1     2345.05     2451.53     52.89 o
   1   5   1       35.98       36.51      2.54 o
   2   5   1      233.59      224.68      6.57 o
   3   5   1        3.76        4.83      1.25 o
   4   5   1     1429.91     1429.64     26.75 o
   5   5   1      348.51      361.78     11.95 o
   6   5   1       96.97      101.07      8.98 o
   7   5   1       34.62       29.47      4.00 o
   8   5   1      321.74      316.83     12.01 o
   9   5   1       89.60       79.96      6.81 o
  10   5   1      701.34      658.76     19.20 o
  11   5   1     1033.54      963.18     37.02 o
  12   5   1       19.70       29.32      5.52 o
  13   5   1      102.90       98.21      9.15 o
  14   5   1      137.69      137.59     10.98 o
  15   5   1       22.16       14.94      4.65 o
  16   5   1        1.55       -0.49      3.69 o
  17   5   1       88.22       99.32      9.43 o
 -18   6   1       45.51       43.58      7.13 o
 -17   6   1       17.93       13.88      5.02 o
 -16   6   1      144.69      121.53      9.78 o
 -15   6   1       83.77      108.40      8.92 o
 -14   6   1      209.89      216.17     11.52 o
 -13   6   1      157.76      182.96     10.21 o
 -12   6   1     1058.85      946.90     21.50 o
 -11   6   1        1.85        0.97      2.72 o
 -10   6   1       29.69       22.31      2.81 o
  -9   6   1      128.83      133.82      8.47 o
  -8   6   1      732.29      698.97     17.77 o
  -7   6   1      441.05      398.04      7.66 o
  -6   6   1     1639.05     1551.66     34.26 o
  -5   6   1     1074.95      959.45     16.50 o
  -4   6   1      137.96      125.12      3.88 o
  -3   6   1       30.82       32.83      2.29 o
  -2   6   1      542.36      538.75      9.16 o
  -1   6   1     5432.65     5757.49    130.74 o
   0   6   1      184.30      184.17      6.03 o
   1   6   1     6877.17     7216.57    150.08 o
   2   6   1     1140.55     1171.33     31.59 o
   3   6   1     1175.68     1141.52     37.88 o
   4   6   1      141.60      145.00      4.81 o
   5   6   1     3930.81     3982.65     86.73 o
   6   6   1     1419.03     1361.58     35.41 o
   7   6   1        6.46        3.27      2.53 o
   8   6   1       51.63       44.08      5.10 o
   9   6   1      342.42      372.31     13.97 o
  10   6   1      348.18      374.93     14.78 o
  11   6   1      123.33      159.64     10.48 o
  12   6   1        9.10        6.85      4.06 o
  13   6   1      249.04      241.86     13.88 o
  14   6   1      106.44      134.84     11.05 o
  15   6   1        8.33        7.85      4.24 o
  16   6   1       43.26       74.19      8.18 o
  17   6   1       61.06       64.03      8.10 o
 -17   7   1       19.86       27.77      5.95 o
 -16   7   1       33.89       32.25      5.89 o
 -15   7   1        0.11       -0.80      3.47 o
 -14   7   1      135.35      138.33      9.52 o
 -13   7   1       34.38       25.43      4.82 o
 -12   7   1      300.06      291.07     11.08 o
 -11   7   1       56.35       42.46      4.67 o
 -10   7   1       14.26       10.89      2.98 o
  -9   7   1      552.09      533.10     11.81 o
  -8   7   1      725.37      648.34     14.59 o
  -7   7   1      307.91      328.45      8.40 o
  -6   7   1      206.05      193.29      8.35 o
  -5   7   1      250.83      295.19      9.84 o
  -4   7   1      151.87      159.47      5.76 o
  -3   7   1     1793.96     1936.19     39.38 o
  -2   7   1       73.50       86.56      3.34 o
  -1   7   1     1585.61     1741.63     45.15 o
   0   7   1      679.67      679.39     14.75 o
   1   7   1     1355.05     1369.67     26.91 o
   2   7   1       25.12       26.85      2.66 o
   3   7   1      270.74      354.33     17.11 o
   4   7   1       10.52       20.00      2.18 o
   5   7   1      187.45      163.84      5.79 o
   6   7   1      100.83      108.99      4.85 o
   7   7   1      289.20      281.39      9.71 o
   8   7   1      174.98      164.06      8.01 o
   9   7   1      489.73      462.15     22.28 o
  10   7   1      177.05      173.77     10.52 o
  11   7   1        1.55        1.15      3.30 o
  12   7   1        2.51        1.16      3.41 o
  13   7   1        0.08        4.04      3.96 o
  14   7   1       22.61       18.73      5.54 o
  15   7   1      172.45      198.20     13.94 o
  16   7   1       34.43       40.41      6.62 o
  17   7   1        0.13       -1.48      4.04 o
 -17   8   1        0.89       -0.10      3.59 o
 -16   8   1       79.01       70.73      7.10 o
 -15   8   1       13.28        7.70      3.74 o
 -14   8   1        0.21       -0.40      2.97 o
 -13   8   1      146.38      163.70      9.03 o
 -12   8   1       69.72       68.78      5.93 o
 -11   8   1       31.18       31.28      4.32 o
 -10   8   1      813.45      696.70     25.61 o
  -9   8   1       71.46       74.71      4.87 o
  -8   8   1       55.03       62.10      4.44 o
  -7   8   1      599.91      600.19     15.47 o
  -6   8   1      519.83      526.22     16.68 o
  -5   8   1     1386.70     1395.80     45.90 o
  -4   8   1        1.75        4.77      2.07 o
  -3   8   1       59.36       72.78      4.15 o
  -2   8   1      504.75      557.12     10.02 o
  -1   8   1     1805.91     1945.93     48.90 o
   0   8   1      385.57      370.92      9.42 o
   1   8   1       70.43       68.54      3.99 o
   2   8   1     1234.28     1281.30     61.87 o
   3   8   1      100.36      103.84      5.17 o
   4   8   1       26.53       23.08      2.34 o
   5   8   1      249.74      230.62      6.28 o
   6   8   1      498.35      508.14     16.37 o
   7   8   1      247.34      253.49      9.50 o
   8   8   1     1690.16     1622.64     41.32 o
   9   8   1      225.27      244.25     10.41 o
  10   8   1      424.40      424.61     14.18 o
  11   8   1      120.99       95.41      7.44 o
  12   8   1        0.97       -3.10      3.10 o
  13   8   1      204.20      222.69     13.60 o
  14   8   1       26.90       37.71      6.93 o
  15   8   1        1.20       -0.37      4.67 o
  16   8   1        2.41        5.94      4.45 o
 -16   9   1        1.28        2.96      3.76 o
 -15   9   1       32.21       34.09      5.37 o
 -14   9   1       86.38       81.59      7.06 o
 -13   9   1        0.78       -2.07      2.72 o
 -12   9   1       35.37       34.95      4.67 o
 -11   9   1       35.87       40.58      4.75 o
 -10   9   1     1513.44     1411.50     22.85 o
  -9   9   1      180.27      163.74      7.07 o
  -8   9   1      209.78      184.46      7.10 o
  -7   9   1      233.70      211.86      7.21 o
  -6   9   1      241.24      230.51      8.19 o
  -5   9   1      157.24      159.75      7.50 o
  -4   9   1     1946.95     2018.98     33.49 o
  -3   9   1     2316.89     2490.91     45.22 o
  -2   9   1       26.45       24.13      2.29 o
  -1   9   1        7.86        5.15      2.01 o
   0   9   1       76.42       60.19      3.92 o
   1   9   1     1288.33     1210.93     36.71 o
   2   9   1       24.61        9.21      4.99 o
   3   9   1      523.33      520.08     16.96 o
   4   9   1      135.84      142.59      5.69 o
   5   9   1      490.29      514.98     16.00 o
   6   9   1      208.91      227.82      7.14 o
   7   9   1      342.52      344.79     10.14 o
   8   9   1      436.16      425.92     19.15 o
   9   9   1      231.92      202.15      9.76 o
  10   9   1      101.28       92.63      7.19 o
  11   9   1      355.42      337.46     13.48 o
  12   9   1       27.22       29.10      5.12 o
  13   9   1       37.73       41.42      5.97 o
  14   9   1       60.40       70.85      7.52 o
  15   9   1       10.87        8.99      4.57 o
  16   9   1       30.09       29.73      5.61 o
 -16  10   1        9.76       12.49      4.55 o
 -15  10   1       11.59       29.50      5.30 o
 -14  10   1       13.25       12.16      4.06 o
 -13  10   1       20.53       24.07      4.48 o
 -12  10   1       33.86       27.13      4.48 o
 -11  10   1       26.69       24.57      4.24 o
 -10  10   1       75.26      103.07      6.18 o
  -9  10   1       37.17       34.25      3.86 o
  -8  10   1        0.07        0.86      2.16 o
  -7  10   1        8.13        6.79      2.31 o
  -6  10   1        3.41        2.49      1.74 o
  -5  10   1        0.54       -0.02      1.83 o
  -4  10   1       45.97       48.86      4.04 o
  -3  10   1      381.50      373.54      9.71 o
  -2  10   1      119.57      131.67      5.88 o
  -1  10   1      309.93      334.25     13.93 o
   0  10   1        2.06        2.29      1.98 o
   1  10   1      134.01      128.09      7.41 o
   2  10   1      213.33      138.95     40.86 o
   3  10   1        8.81        6.75      2.37 o
   4  10   1      111.09      106.23      5.76 o
   5  10   1       22.27       26.61      2.80 o
   6  10   1       17.65       23.58      2.95 o
   7  10   1      618.74      622.68     13.78 o
   8  10   1      199.73      225.99      9.87 o
   9  10   1       14.23        5.87      3.29 o
  10  10   1       21.31       18.95      4.25 o
  11  10   1        0.03       -2.07      3.05 o
  12  10   1        9.02        6.20      3.82 o
  13  10   1        0.81       -1.76      3.47 o
  14  10   1        1.61       -0.29      3.84 o
  15  10   1       42.36       50.17      8.76 o
 -15  11   1       51.80       57.91      6.76 o
 -14  11   1       95.52      104.06      8.21 o
 -13  11   1        7.79        8.98      3.82 o
 -12  11   1        0.11       -0.68      2.97 o
 -11  11   1       40.83       58.55      5.25 o
 -10  11   1      360.54      359.58     11.19 o
  -9  11   1        8.52       10.32      3.01 o
  -8  11   1       36.60       39.22      3.98 o
  -7  11   1      721.17      709.68     15.65 o
  -6  11   1       45.82       44.45      6.28 o
  -5  11   1       47.72       52.27      5.25 o
  -4  11   1      389.75      376.31     10.44 o
  -3  11   1      334.80      351.55      9.90 o
  -2  11   1      958.36      953.03     25.19 o
  -1  11   1      781.09      820.10     24.89 o
   0  11   1       50.72       45.64      4.00 o
   1  11   1      442.22      409.32     11.91 o
   2  11   1      320.79      249.04     55.24 o
   3  11   1       74.29       57.17      4.54 o
   4  11   1      377.55      361.23     13.93 o
   5  11   1      185.34      193.09      6.34 o
   6  11   1       37.21       38.69      3.87 o
   7  11   1       25.15       16.66      3.26 o
   8  11   1       15.82       10.76      4.23 o
   9  11   1       21.04       19.26      5.37 o
  10  11   1       24.29       18.22      5.36 o
  11  11   1      145.93      151.97     11.95 o
  12  11   1       15.97       23.75      6.28 o
  13  11   1        0.11       -0.65      4.21 o
  14  11   1       43.20       48.09      8.40 o
 -14  12   1        2.80       -0.47      4.13 o
 -13  12   1        4.92        7.98      4.42 o
 -12  12   1        0.42       -0.04      3.11 o
 -11  12   1        0.52       -0.13      2.69 o
 -10  12   1      107.97       99.96      6.42 o
  -9  12   1      267.15      270.69      9.59 o
  -8  12   1       29.89       35.44      4.14 o
  -7  12   1       21.99       20.01      3.19 o
  -6  12   1       31.87       19.11      4.58 o
  -5  12   1      133.43      112.36     12.22 o
  -4  12   1      239.22      245.41      9.08 o
  -3  12   1      389.51      370.89     16.64 o
  -2  12   1        2.83        1.58      2.41 o
  -1  12   1      167.02      156.72      7.00 o
   0  12   1      704.16      635.47     25.11 o
   1  12   1      245.35      167.00     45.16 o
   2  12   1      323.33      286.95     40.47 o
   3  12   1      409.35      389.22     12.20 o
   4  12   1       29.29       28.17      3.82 o
   5  12   1       18.54       17.52      3.45 o
   6  12   1       60.46       55.34      5.91 o
   7  12   1      115.14       97.77      7.67 o
   8  12   1      129.69      124.98      8.78 o
   9  12   1       47.03       41.30      6.80 o
  10  12   1       12.41       10.35      4.99 o
  11  12   1        1.36        0.97      4.31 o
  12  12   1        4.03        1.54      4.53 o
  13  12   1        1.31        3.29      5.00 o
  14  12   1       16.89       32.30      7.65 o
 -13  13   1       42.97       77.79      8.31 o
 -12  13   1       42.32       37.28      6.14 o
 -11  13   1        2.11        4.86      3.59 o
 -10  13   1        5.07        5.18      3.38 o
  -9  13   1       68.99       74.29      6.25 o
  -8  13   1      294.34      258.41     12.89 o
  -7  13   1       75.56       77.29      8.30 o
  -6  13   1       99.92       83.92     20.85 o
  -5  13   1      113.94      100.59     13.98 o
  -4  13   1       16.64       16.01      3.23 o
  -3  13   1       25.31       35.48      4.05 o
  -2  13   1       10.77       11.52      3.06 o
  -1  13   1      118.49      120.11      6.47 o
   0  13   1      450.37      382.84     40.07 o
   1  13   1      535.48      392.51     97.54 o
   2  13   1       12.90       10.27      2.97 o
   3  13   1        1.29        1.59      2.58 o
   4  13   1      304.21      311.75     10.78 o
   5  13   1      403.24      408.10     14.71 o
   6  13   1       21.35       17.63      4.30 o
   7  13   1      202.00      224.50     11.62 o
   8  13   1       17.84       22.08      4.87 o
   9  13   1       62.96       58.15      8.06 o
  10  13   1       39.85       25.21      6.23 o
  11  13   1      133.22      132.63     12.01 o
  12  13   1       35.05       38.36      7.69 o
  13  13   1       13.87       11.25      6.15 o
 -12  14   1       11.75        9.74      5.45 o
 -11  14   1       15.58       17.60      5.21 o
 -10  14   1       20.44       20.95      5.29 o
  -9  14   1        0.84        2.20      3.64 o
  -8  14   1       15.19       17.71      4.65 o
  -7  14   1        5.34        4.04      3.14 o
  -6  14   1       14.84        4.99      3.03 o
  -5  14   1       39.47       35.77      5.39 o
  -4  14   1        7.57       13.30      4.01 o
  -3  14   1      146.84      148.53      9.07 o
  -2  14   1       83.59       74.19      6.73 o
  -1  14   1       15.08       16.77      4.07 o
   0  14   1        0.70        2.68      2.78 o
   1  14   1       22.64       14.68      5.78 o
   2  14   1       12.69       16.05      3.38 o
   3  14   1       19.28       13.51      3.37 o
   4  14   1       42.85       36.94      4.60 o
   5  14   1       17.41       16.12      4.36 o
   6  14   1       22.22       19.98      4.66 o
   7  14   1       89.10       99.94      8.38 o
   8  14   1        5.96        4.10      3.82 o
   9  14   1        6.59        7.41      5.00 o
  10  14   1        0.28        1.69      4.64 o
  11  14   1        1.20        0.28      4.73 o
  12  14   1       14.31        9.63      5.90 o
 -11  15   1       28.79       29.85      6.18 o
 -10  15   1       12.01       13.49      4.92 o
  -9  15   1        3.38       -1.03      3.64 o
  -8  15   1        0.61       -0.39      3.24 o
  -7  15   1      175.84      111.22     43.41 o
  -6  15   1       69.49       54.47     13.38 o
  -5  15   1       14.11       10.40      3.98 o
  -4  15   1        4.03        8.44      3.83 o
  -3  15   1       54.12       66.33      6.72 o
  -2  15   1       29.66       25.56      4.84 o
  -1  15   1       56.28       54.27      6.22 o
   0  15   1       70.97       45.62     13.19 o
   1  15   1       14.43       10.41      5.46 o
   2  15   1        2.87        2.33      3.29 o
   3  15   1      107.10      110.05     11.16 o
   4  15   1      136.98      141.46      9.66 o
   5  15   1        9.45       10.56      4.11 o
   6  15   1        4.55        5.78      3.90 o
   7  15   1       28.68       26.05      5.50 o
   8  15   1       24.88       26.28      5.66 o
   9  15   1       25.00       29.10      6.81 o
  10  15   1       54.27       37.05      7.71 o
  11  15   1        1.62        1.26      5.30 o
 -10  16   1        0.26        1.25      4.09 o
  -9  16   1       74.22       74.02      9.81 o
  -8  16   1       72.98       34.10     15.52 o
  -7  16   1       20.70       14.22      6.51 o
  -6  16   1       59.77       59.38      6.90 o
  -5  16   1       13.92        9.45      4.23 o
  -4  16   1      146.95      151.96     10.24 o
  -3  16   1       10.54        8.42      4.21 o
  -2  16   1       97.69       98.72      8.37 o
  -1  16   1       66.07       75.13      7.38 o
   0  16   1        9.91       11.07      4.13 o
   1  16   1        5.76        2.52      3.19 o
   2  16   1        0.25       -1.24      3.03 o
   3  16   1       15.09       19.40      4.87 o
   4  16   1       11.14        6.48      4.06 o
   5  16   1      158.36      167.49     10.99 o
   6  16   1       14.87       19.33      5.13 o
   7  16   1      122.72      136.80     10.43 o
   8  16   1        1.40        0.31      4.15 o
   9  16   1       86.19       84.50     10.47 o
  -8  17   1        6.25        3.67      4.08 o
  -7  17   1        4.65        7.06      4.40 o
  -6  17   1        5.31        2.55      4.15 o
  -5  17   1       89.45      100.74     10.13 o
  -4  17   1        6.77        6.02      4.23 o
  -3  17   1        1.43        5.33      4.04 o
  -2  17   1        1.91        2.86      3.70 o
  -1  17   1       55.44       71.75      7.57 o
   0  17   1        1.25        2.26      3.62 o
   1  17   1       37.55       23.59     11.18 o
   2  17   1        0.88        2.75      3.41 o
   3  17   1      146.43      155.08     10.78 o
   4  17   1       12.06        9.23      4.48 o
   5  17   1        2.03        3.19      4.09 o
   6  17   1        2.63       -0.40      4.11 o
   7  17   1        1.12       -1.00      4.00 o
  -5  18   1       49.62       63.98      7.94 o
  -4  18   1        0.42        0.73      4.09 o
  -3  18   1        0.03        3.75      4.32 o
  -2  18   1      222.03      241.41     13.51 o
  -1  18   1      142.94      173.20     11.68 o
   0  18   1        0.60       -0.77      4.06 o
   1  18   1        0.34       -3.30      3.62 o
   2  18   1      131.09       87.17     35.59 o
   3  18   1      210.06      210.32     12.89 o
   4  18   1        2.60        5.39      4.54 o
   5  18   1       59.19       58.88      7.76 o
 -19   0   2       34.90       40.61     14.81 o
 -18   0   2      106.60      127.76     18.09 o
 -17   0   2      332.37      296.20     21.18 o
 -16   0   2       12.28       11.70      6.58 o
 -15   0   2       99.01       72.85     11.55 o
 -14   0   2     1045.97     1109.75     35.14 o
 -13   0   2     4948.26     5100.99    211.87 o
 -12   0   2     1173.23     1065.86     31.28 o
 -11   0   2      705.60      645.65     23.13 o
 -10   0   2        0.94       -2.65      3.22 o
  -9   0   2     3080.45     2983.73     53.60 o
  -8   0   2       21.84       45.36      5.87 o
  -7   0   2      741.57      645.18     19.28 o
  -6   0   2     1043.28      960.74     36.21 o
  -5   0   2      113.09      114.17      9.69 o
  -4   0   2       25.32       12.97      2.35 o
  -3   0   2     6122.49     6203.49    204.60 o
  -2   0   2     6830.93     7031.45    182.52 o
  -1   0   2      438.99      489.47     10.22 o
   0   0   2      451.49      537.36      6.49 o
   1   0   2    24586.17    24342.68    577.54 o
   2   0   2      743.78      804.30     23.95 o
   3   0   2     2349.39     1820.44    223.23 o
   4   0   2     2569.85     2328.06     28.85 o
   5   0   2     5591.69     5111.06    267.25 o
   6   0   2     8352.89     7860.71    153.41 o
   7   0   2     1886.94     1840.44     47.32 o
   8   0   2      105.74       67.95     10.26 o
   9   0   2      789.81      848.86     36.03 o
  10   0   2       66.41       46.51      9.86 o
  11   0   2      136.22      153.64     17.70 o
  12   0   2      135.51      133.63     17.52 o
  13   0   2        3.97        2.46      6.67 o
  14   0   2        0.02        4.58      7.59 o
  15   0   2       27.06       34.19      8.29 o
  16   0   2        1.72       -1.37      5.33 o
  17   0   2       89.07      192.42     25.47 o
 -18   1   2        3.50       -0.04      4.61 o
 -17   1   2       29.40       31.02      7.17 o
 -16   1   2      123.57      132.51     11.50 o
 -15   1   2       40.15       42.10      6.02 o
 -14   1   2       14.23       14.13      4.41 o
 -13   1   2        2.26       -3.86      4.41 o
 -12   1   2       46.76       45.71      5.32 o
 -11   1   2       12.54       10.33      3.33 o
 -10   1   2      299.57      291.59     10.51 o
  -9   1   2        0.05       -0.87      2.23 o
  -8   1   2      555.56      551.46     14.01 o
  -7   1   2      333.88      318.65      9.61 o
  -6   1   2     2509.71     2582.09     69.91 o
  -5   1   2       12.32       12.58      2.25 o
  -4   1   2       91.95      106.04      4.14 o
  -3   1   2      456.76      453.08      7.74 o
  -2   1   2    21574.75    22249.34    483.42 o
  -1   1   2     2801.26     3144.21     45.80 o
   0   1   2    12441.61    13386.46    208.99 o
   1   1   2     1745.41     1798.23     29.50 o
   2   1   2     1612.66     1652.84     35.87 o
   3   1   2     2178.85     1995.66     40.80 o
   4   1   2     2056.77     2177.73     57.60 o
   5   1   2      234.77      205.99      5.35 o
   6   1   2     2316.59     2165.46     28.08 o
   7   1   2      269.72      224.64     11.79 o
   8   1   2        0.05       -0.07      3.12 o
   9   1   2       56.51       43.60      6.57 o
  10   1   2       53.11       43.18      7.03 o
  11   1   2        0.59        0.83      3.90 o
  12   1   2        0.00       -1.38      4.02 o
  13   1   2       41.72       44.20      8.36 o
  14   1   2      101.47       90.27      9.24 o
  15   1   2       42.70       30.41      6.54 o
  16   1   2        7.57        8.14      4.51 o
  17   1   2        2.74        3.21      4.59 o
 -18   2   2        5.62        7.05      5.35 o
 -17   2   2       44.66       28.93      6.89 o
 -16   2   2       75.52       67.83      8.68 o
 -15   2   2       19.37       20.63      5.59 o
 -14   2   2       39.05       54.06      7.26 o
 -13   2   2       15.92       27.10      5.57 o
 -12   2   2       32.51       41.68      5.98 o
 -11   2   2      630.38      555.69     24.35 o
 -10   2   2      258.40      258.06     13.93 o
  -9   2   2       12.60       13.25      3.92 o
  -8   2   2       12.00        8.92      3.01 o
  -7   2   2     2053.05     1949.54     26.31 o
  -6   2   2     4065.93     3967.54     96.31 o
  -5   2   2     1360.38     1401.71     24.05 o
  -4   2   2      727.27      795.71     11.17 o
  -3   2   2     1832.89     1936.67     28.64 o
  -2   2   2    11287.39    12009.32    285.18 o
  -1   2   2    11064.84    11830.55    143.98 o
   0   2   2      360.77      365.33      6.77 o
   1   2   2     1368.62     1371.82     33.06 o
   2   2   2     1087.95     1091.70     29.88 o
   3   2   2       41.52       36.65      2.15 o
   4   2   2       44.80       54.48      2.79 o
   5   2   2      134.63      131.14      5.84 o
   6   2   2       74.71       69.66      3.73 o
   7   2   2      160.26      120.26      6.37 o
   8   2   2       74.22       78.39      6.47 o
   9   2   2       29.10       22.03      5.28 o
  10   2   2      212.34      224.28     14.21 o
  11   2   2      139.77      166.54     13.93 o
  12   2   2      275.45      228.73     15.89 o
  13   2   2       78.81       55.41      7.30 o
  14   2   2        1.29        4.43      3.91 o
  15   2   2      144.02      179.35     11.51 o
  16   2   2       73.81       78.46      7.48 o
  17   2   2       33.28       34.99      5.85 o
 -18   3   2       20.33       21.54      6.73 o
 -17   3   2       10.81       13.21      5.52 o
 -16   3   2       13.50       18.75      5.88 o
 -15   3   2      218.56      216.59     18.26 o
 -14   3   2      115.40      107.57      9.59 o
 -13   3   2       10.28        3.74      3.88 o
 -12   3   2        3.04        1.29      3.22 o
 -11   3   2      135.21      138.08      9.16 o
 -10   3   2       27.87       37.60      5.08 o
  -9   3   2     1091.17     1014.81     27.49 o
  -8   3   2     1079.47      988.35     20.80 o
  -7   3   2      280.95      304.72      8.42 o
  -6   3   2       11.16        8.53      2.01 o
  -5   3   2     1608.47     1451.47     22.84 o
  -4   3   2      599.21      633.44     15.13 o
  -3   3   2       24.92       14.15      1.52 o
  -2   3   2     5814.43     6332.97    125.47 o
  -1   3   2     8965.27    10054.79    162.89 o
   0   3   2      873.52      894.95     18.76 o
   1   3   2      781.33      800.90     18.11 o
   2   3   2        0.13        2.12      2.39 o
   3   3   2     1939.51     1933.71     64.94 o
   4   3   2      581.66      543.34     13.20 o
   5   3   2      876.77      895.38     22.78 o
   6   3   2      133.47      117.50      6.06 o
   7   3   2        3.42        5.59      2.51 o
   8   3   2      275.48      230.03     10.71 o
   9   3   2      102.04      107.15      7.94 o
  10   3   2      792.73      700.66     20.94 o
  11   3   2       14.78       13.43      4.36 o
  12   3   2       94.39       87.28      7.27 o
  13   3   2      199.56      220.50     11.75 o
  14   3   2       74.06       71.45      7.38 o
  15   3   2        6.56       -0.11      3.45 o
  16   3   2      110.09      144.31     10.90 o
  17   3   2       63.24       80.77      8.92 o
 -18   4   2       46.08       57.02      8.97 o
 -17   4   2        7.99        6.87      5.07 o
 -16   4   2       46.84       65.22      8.53 o
 -15   4   2       20.15       14.48      5.13 o
 -14   4   2       45.10       58.19      7.50 o
 -13   4   2       62.54       54.10      5.41 o
 -12   4   2       49.27       66.83      5.58 o
 -11   4   2      430.79      435.00     16.57 o
 -10   4   2      637.41      665.26     14.84 o
  -9   4   2      164.09      171.47      7.90 o
  -8   4   2      227.09      234.58      8.36 o
  -7   4   2      912.81      976.03     23.22 o
  -6   4   2      560.36      617.89      9.95 o
  -5   4   2     1609.57     1738.02     24.32 o
  -4   4   2      439.94      467.57      8.93 o
  -3   4   2        0.46        0.07      0.99 o
  -2   4   2      564.01      695.60     19.81 o
  -1   4   2      223.64      261.34      7.21 o
   0   4   2        4.10        3.50      0.88 o
   1   4   2        2.23        2.97      1.02 o
   2   4   2      191.70      173.56      6.75 o
   3   4   2     3208.78     3211.31    170.09 o
   4   4   2       65.46       99.24      4.98 o
   5   4   2        3.79        4.80      1.63 o
   6   4   2      220.79      215.00      9.64 o
   7   4   2       93.20       81.09      9.04 o
   8   4   2     1034.65      989.64     27.29 o
   9   4   2        2.25        2.55      4.05 o
  10   4   2      824.22      754.98     28.49 o
  11   4   2      146.51      157.37      9.03 o
  12   4   2      114.75       89.05      8.51 o
  13   4   2      165.75      155.59     11.39 o
  14   4   2        0.76       -0.53      3.72 o
  15   4   2       18.11       10.88      5.11 o
  16   4   2       38.09       46.72      7.84 o
  17   4   2       26.20       22.88      5.87 o
 -18   5   2        3.67        5.63      5.23 o
 -17   5   2       42.24       53.73      8.28 o
 -16   5   2       11.05       17.56      5.87 o
 -15   5   2       23.72       25.98      6.09 o
 -14   5   2       44.70       45.09      6.78 o
 -13   5   2      279.56      244.34     13.33 o
 -12   5   2       87.84       73.13      6.18 o
 -11   5   2      708.94      794.38     19.37 o
 -10   5   2      224.37      250.83      9.26 o
  -9   5   2      231.90      223.27      7.14 o
  -8   5   2      251.57      240.70      7.07 o
  -7   5   2       43.56       28.98      2.51 o
  -6   5   2       15.59       11.42      1.86 o
  -5   5   2     1578.59     1592.11     17.81 o
  -4   5   2      353.98      397.49      6.57 o
  -3   5   2      412.95      412.44      9.69 o
  -2   5   2      306.58      332.42      7.78 o
  -1   5   2     2464.99     2732.96     57.70 o
   0   5   2      517.20      595.34     14.99 o
   1   5   2      732.44      815.52     24.55 o
   2   5   2      227.66      229.60      5.54 o
   3   5   2     3630.47     3797.79    133.43 o
   4   5   2      247.88      215.90     15.88 o
   5   5   2      547.02      508.49     32.67 o
   6   5   2      525.70      478.44     22.90 o
   7   5   2       30.46       29.43      4.57 o
   8   5   2      300.38      255.30     11.88 o
   9   5   2     1628.39     1623.75     72.40 o
  10   5   2      627.60      600.23     21.02 o
  11   5   2     1363.43     1385.03     60.42 o
  12   5   2       46.12       39.63      6.22 o
  13   5   2        6.67        3.41      3.89 o
  14   5   2      216.24      209.34     16.90 o
  15   5   2       28.90       18.13      8.06 o
  16   5   2       24.72       32.20      7.07 o
  17   5   2       22.79       36.34      6.67 o
 -18   6   2        0.10       -0.17      4.26 o
 -17   6   2       19.95       24.16      5.72 o
 -16   6   2       47.08       50.26      6.79 o
 -15   6   2       41.43       26.00      5.20 o
 -14   6   2       71.41       66.43      6.73 o
 -13   6   2        0.78        0.28      3.17 o
 -12   6   2       19.33       23.19      3.91 o
 -11   6   2       12.85        7.18      2.50 o
 -10   6   2       86.93       73.15      4.19 o
  -9   6   2        0.59       -0.93      1.60 o
  -8   6   2      381.44      371.22     11.02 o
  -7   6   2       20.46       18.63      2.26 o
  -6   6   2       37.42       41.81      2.79 o
  -5   6   2      305.45      293.34      6.41 o
  -4   6   2       42.69       49.70      2.65 o
  -3   6   2      531.33      628.62     17.04 o
  -2   6   2      440.68      531.51     16.70 o
  -1   6   2      193.49      253.50      7.67 o
   0   6   2      282.84      327.37      9.10 o
   1   6   2     1233.76     1369.88     30.13 o
   2   6   2       39.57       59.98      4.08 o
   3   6   2     1041.47     1042.93     23.09 o
   4   6   2      150.69      160.67      6.97 o
   5   6   2       87.09       91.46      5.60 o
   6   6   2       45.28       43.31      4.07 o
   7   6   2       26.03       24.02      4.27 o
   8   6   2      422.13      401.83     14.97 o
   9   6   2        0.16        2.35      3.23 o
  10   6   2       33.71       32.30      5.37 o
  11   6   2       77.54       80.63      7.91 o
  12   6   2       95.12      112.59      9.52 o
  13   6   2       13.09        8.46      4.47 o
  14   6   2       44.38       50.04      7.50 o
  15   6   2        3.78        2.73      4.29 o
  16   6   2        7.64       10.40      5.62 o
 -17   7   2       28.62       32.46      5.60 o
 -16   7   2        0.03       -2.07      3.28 o
 -15   7   2       11.05       10.38      3.85 o
 -14   7   2        0.01        0.73      3.04 o
 -13   7   2       63.19       81.56      6.55 o
 -12   7   2      743.61      753.09     17.40 o
 -11   7   2      109.09      104.41      5.52 o
 -10   7   2        6.42        4.18      1.86 o
  -9   7   2       88.64       73.80      4.14 o
  -8   7   2       23.33       26.60      2.70 o
  -7   7   2      442.86      475.21      9.03 o
  -6   7   2     1131.94     1175.07     18.06 o
  -5   7   2       56.01       52.05      3.02 o
  -4   7   2       23.13       28.99      2.26 o
  -3   7   2       43.00       44.72      2.50 o
  -2   7   2       41.89       43.53      2.02 o
  -1   7   2     2740.52     2866.21     59.41 o
   0   7   2      855.42      942.74     27.91 o
   1   7   2      221.71      260.12      6.94 o
   2   7   2      103.35       94.69      4.53 o
   3   7   2      641.77      640.30      9.08 o
   4   7   2     2873.48     2980.24     94.62 o
   5   7   2      388.96      422.66     15.87 o
   6   7   2      172.32      159.62      6.49 o
   7   7   2      715.86      708.76     18.03 o
   8   7   2        1.15       -0.93      2.50 o
   9   7   2      103.07      102.81      8.05 o
  10   7   2      463.19      457.95     16.96 o
  11   7   2      227.51      186.91     11.60 o
  12   7   2       25.22       19.57      5.12 o
  13   7   2       17.20       32.26      6.16 o
  14   7   2       20.45       14.54      5.28 o
  15   7   2       18.21       20.71      6.15 o
  16   7   2       27.93       23.20      6.59 o
 -17   8   2       30.25       26.77      5.49 o
 -16   8   2       11.42        8.20      4.05 o
 -15   8   2        9.83        3.37      3.44 o
 -14   8   2       42.39       40.00      5.29 o
 -13   8   2      171.95      156.38      8.70 o
 -12   8   2        3.60        1.16      2.83 o
 -11   8   2        7.24        6.88      2.60 o
 -10   8   2        1.87        0.57      1.97 o
  -9   8   2      381.93      379.87      9.76 o
  -8   8   2       88.30       93.17      4.49 o
  -7   8   2       26.38       23.05      2.54 o
  -6   8   2       14.99       16.15      2.19 o
  -5   8   2      133.76      131.50      4.98 o
  -4   8   2       67.43       85.67      3.69 o
  -3   8   2     1752.83     1811.15     57.48 o
  -2   8   2       57.40       50.92      3.52 o
  -1   8   2        0.13       -1.55      1.55 o
   0   8   2      835.11      889.06     29.68 o
   1   8   2      354.96      352.84     13.38 o
   2   8   2      126.93      107.64      5.07 o
   3   8   2        4.44        6.25      2.15 o
   4   8   2      138.18      139.57      4.85 o
   5   8   2       70.32       79.37      4.51 o
   6   8   2     1747.45     1666.26     53.01 o
   7   8   2      234.77      239.14     11.49 o
   8   8   2      272.59      292.14      9.85 o
   9   8   2       55.67       51.66      5.41 o
  10   8   2      356.84      362.09     17.08 o
  11   8   2       55.34       48.44      6.66 o
  12   8   2       15.56       19.63      5.22 o
  13   8   2        0.77        1.67      4.09 o
  14   8   2        0.79        1.47      4.45 o
  15   8   2       44.28       41.11      7.63 o
  16   8   2       57.14       79.06     10.09 o
 -16   9   2       82.39       93.56      8.09 o
 -15   9   2       75.90       66.74      6.75 o
 -14   9   2       11.12        6.05      3.55 o
 -13   9   2        3.46        3.44      3.14 o
 -12   9   2      276.34      263.84     10.80 o
 -11   9   2      387.64      388.81     13.53 o
 -10   9   2       10.77       11.72      2.97 o
  -9   9   2       31.06       32.93      3.68 o
  -8   9   2      164.17      164.39      6.72 o
  -7   9   2      107.47      104.16      5.24 o
  -6   9   2      152.23      158.64      5.99 o
  -5   9   2      214.03      209.92      7.34 o
  -4   9   2      173.76      180.83      5.73 o
  -3   9   2        3.05        3.89      1.63 o
  -2   9   2      215.99      208.91      6.99 o
  -1   9   2       99.99       95.26      4.81 o
   0   9   2        8.79       12.55      2.32 o
   1   9   2      111.35      122.37      5.55 o
   2   9   2      301.69      317.60      9.02 o
   3   9   2      100.39       96.23      5.24 o
   4   9   2       49.06       53.64      4.20 o
   5   9   2      328.33      349.46     12.94 o
   6   9   2      412.00      408.74     15.27 o
   7   9   2      409.46      439.50     15.48 o
   8   9   2      393.89      356.82     11.40 o
   9   9   2      131.58      130.96      8.09 o
  10   9   2       39.78       38.46      5.34 o
  11   9   2        7.99       10.78      3.94 o
  12   9   2       25.07       37.73      5.67 o
  13   9   2       84.18      114.77      9.08 o
  14   9   2      344.67      371.56     16.33 o
  15   9   2        1.16       -0.22      4.79 o
 -16  10   2       19.53       21.81      5.17 o
 -15  10   2      143.30      164.37     13.48 o
 -14  10   2       39.48       43.06      5.74 o
 -13  10   2       86.80       94.58      7.30 o
 -12  10   2       22.61       16.83      3.43 o
 -11  10   2       12.67       10.22      3.22 o
 -10  10   2       20.24       22.48      3.65 o
  -9  10   2      268.40      278.23      9.25 o
  -8  10   2        5.60        4.15      2.40 o
  -7  10   2      245.88      245.58      7.95 o
  -6  10   2      185.68      191.78      8.05 o
  -5  10   2      729.89      744.93     23.19 o
  -4  10   2      393.24      405.45     13.52 o
  -3  10   2      983.18     1019.26     29.53 o
  -2  10   2      340.22      358.93     11.05 o
  -1  10   2        3.11        0.75      1.95 o
   0  10   2       39.67       41.50      3.68 o
   1  10   2      538.24      537.37     11.86 o
   2  10   2      176.01      175.98      8.32 o
   3  10   2       12.24        4.45      2.33 o
   4  10   2      155.90      147.97      6.95 o
   5  10   2      306.93      304.19     14.02 o
   6  10   2        0.42       -0.83      2.11 o
   7  10   2       61.82       54.52      4.56 o
   8  10   2       61.54       61.44      5.53 o
   9  10   2       66.42       67.47      7.86 o
  10  10   2       21.08       18.30      5.27 o
  11  10   2       71.00       91.02      9.46 o
  12  10   2       46.53       44.80      7.63 o
  13  10   2       87.65       94.67     10.59 o
  14  10   2        4.12        1.48      4.82 o
 -15  11   2        3.94        6.68      4.21 o
 -14  11   2       15.11       13.74      4.37 o
 -13  11   2       38.98       34.51      4.96 o
 -12  11   2        9.21        2.21      2.90 o
 -11  11   2        3.31        0.14      2.77 o
 -10  11   2       29.57       28.72      3.94 o
  -9  11   2       22.64       23.24      3.58 o
  -8  11   2       32.11       36.10      3.86 o
  -7  11   2        0.02        0.15      2.10 o
  -6  11   2       81.11       77.86      5.08 o
  -5  11   2       67.22       67.13      4.24 o
  -4  11   2     2118.97     2155.52     50.02 o
  -3  11   2      233.73      237.93      8.46 o
  -2  11   2        7.95        7.09      2.60 o
  -1  11   2      233.43      224.19      8.05 o
   0  11   2      121.65      131.36      6.32 o
   1  11   2      408.03      388.97     13.56 o
   2  11   2      367.35      342.71     10.20 o
   3  11   2        7.43        5.31      2.51 o
   4  11   2       34.86       39.54      4.17 o
   5  11   2        0.91        1.33      2.36 o
   6  11   2      127.68      127.40      8.17 o
   7  11   2        4.96        5.05      3.37 o
   8  11   2      244.39      271.04     14.54 o
   9  11   2       20.20       20.94      5.51 o
  10  11   2       29.27       35.63      6.77 o
  11  11   2        0.35        3.67      4.46 o
  12  11   2       57.19       65.14      8.96 o
  13  11   2       56.07       63.70      9.21 o
  14  11   2        0.52       -4.50      4.63 o
 -14  12   2       78.28       98.45      9.10 o
 -13  12   2       88.18       73.17      7.85 o
 -12  12   2       39.31       38.36      4.82 o
 -11  12   2      110.68       99.95      6.66 o
 -10  12   2      676.60      657.75     19.37 o
  -9  12   2      246.35      259.57     11.09 o
  -8  12   2        0.08       -0.36      2.33 o
  -7  12   2      660.07      641.12     15.44 o
  -6  12   2       45.16       49.72      4.83 o
  -5  12   2      160.04      154.61      7.46 o
  -4  12   2       89.96       92.85      5.89 o
  -3  12   2      379.68      371.88     12.51 o
  -2  12   2      382.86      400.35     14.66 o
  -1  12   2       11.01       13.60      3.12 o
   0  12   2      139.01      132.33      6.71 o
   1  12   2      186.72      174.18      7.66 o
   2  12   2      526.00      475.34     12.52 o
   3  12   2        0.11       -1.33      2.35 o
   4  12   2        7.86        7.73      2.97 o
   5  12   2      550.57      518.18     14.00 o
   6  12   2       15.05        8.89      3.13 o
   7  12   2       61.08       57.99      6.27 o
   8  12   2      272.52      243.73     18.24 o
   9  12   2       37.18       51.89      7.61 o
  10  12   2       53.16       48.82      7.75 o
  11  12   2      104.45      127.94     11.69 o
  12  12   2       58.10       64.19      9.15 o
  13  12   2       15.79       27.65      8.15 o
 -13  13   2        1.17       -2.43      4.53 o
 -12  13   2        0.14       -0.31      3.38 o
 -11  13   2        0.50        0.40      3.35 o
 -10  13   2      102.19       97.47      7.37 o
  -9  13   2      182.99      192.76     10.09 o
  -8  13   2        0.97        1.12      3.02 o
  -7  13   2      108.39      130.54      7.59 o
  -6  13   2       57.18       53.22      5.09 o
  -5  13   2      179.64      196.04      8.72 o
  -4  13   2      560.41      582.52     14.34 o
  -3  13   2      199.46      190.05      8.33 o
  -2  13   2      257.37      249.22      9.38 o
  -1  13   2      270.49      280.35      9.86 o
   0  13   2       89.37       93.14      6.06 o
   1  13   2      237.78      237.65      9.29 o
   2  13   2      263.31      255.94      9.74 o
   3  13   2       76.92       63.65      5.40 o
   4  13   2       24.71       24.17      3.94 o
   5  13   2        6.30        3.46      2.82 o
   6  13   2        1.79        0.19      2.79 o
   7  13   2       30.37       37.42      5.50 o
   8  13   2       17.25       14.79      5.30 o
   9  13   2      205.32      217.59     14.53 o
  10  13   2       37.84       39.71      7.53 o
  11  13   2        1.98       -3.58      4.35 o
  12  13   2       18.38       19.93      6.65 o
 -12  14   2        8.86        9.99      5.79 o
 -11  14   2       68.53       48.76      8.22 o
 -10  14   2      115.16      141.54     10.21 o
  -9  14   2       42.45       56.16      6.84 o
  -8  14   2        7.59        5.21      3.83 o
  -7  14   2        9.74       11.36      4.11 o
  -6  14   2      104.45      102.83      6.91 o
  -5  14   2       40.45       31.57      4.40 o
  -4  14   2       95.77       99.68      6.59 o
  -3  14   2       15.67       13.09      3.43 o
  -2  14   2       39.97       36.49      4.43 o
  -1  14   2        0.10       -1.03      2.61 o
   0  14   2      193.77      183.91      8.53 o
   1  14   2      196.19      216.91      9.28 o
   2  14   2       42.08       50.69      5.11 o
   3  14   2       35.44       27.71      4.28 o
   4  14   2       98.84       93.69      6.68 o
   5  14   2       93.79      103.60      7.14 o
   6  14   2       12.17       10.78      3.55 o
   7  14   2       99.09       94.14      9.86 o
   8  14   2      154.06      163.29     12.90 o
   9  14   2       36.18       30.87      6.91 o
  10  14   2       12.21       25.95      6.66 o
  11  14   2       76.38       94.03     10.89 o
 -11  15   2       66.79       62.10      9.44 o
 -10  15   2       38.66       50.26      8.36 o
  -9  15   2       12.19       14.68      5.84 o
  -8  15   2       20.83       12.20      5.42 o
  -7  15   2       53.68       53.09      7.95 o
  -6  15   2        5.30        4.17      3.70 o
  -5  15   2      207.05      189.96     10.82 o
  -4  15   2       55.72       65.39      6.80 o
  -3  15   2        0.59       -0.59      3.15 o
  -2  15   2        7.73        5.26      3.65 o
  -1  15   2      145.08      167.37      9.94 o
   0  15   2       22.63       21.46      4.78 o
   1  15   2      198.82      187.29     10.57 o
   2  15   2      650.47      635.35     18.64 o
   3  15   2      335.21      335.66     16.24 o
   4  15   2       22.57       26.39      4.41 o
   5  15   2       18.18       14.17      3.87 o
   6  15   2       83.95       79.89      6.80 o
   7  15   2      221.92      225.32     15.07 o
   8  15   2       19.16       16.97      6.19 o
   9  15   2       16.02       10.02      5.55 o
  10  15   2       27.91       34.54      7.76 o
  -9  16   2       15.64        6.82      5.21 o
  -8  16   2       28.22       32.96      7.61 o
  -7  16   2       46.20       43.29      7.73 o
  -6  16   2       67.75       74.91      9.30 o
  -5  16   2       17.37       17.02      5.72 o
  -4  16   2       26.79       21.01      6.04 o
  -3  16   2        6.40        3.04      4.53 o
  -2  16   2       27.03       32.87      6.77 o
  -1  16   2        3.62        2.25      3.72 o
   0  16   2       35.85       31.01      5.49 o
   1  16   2      212.28      209.65     11.58 o
   2  16   2        3.49        0.13      3.69 o
   3  16   2       16.70       14.32      4.55 o
   4  16   2       37.51       39.88      6.12 o
   5  16   2        5.62        6.41      4.16 o
   6  16   2       22.66       38.26      6.32 o
   7  16   2       29.85       26.75      6.88 o
   8  16   2       19.48       19.74      6.43 o
  -7  17   2        7.40        8.42      5.59 o
  -6  17   2       36.05       23.98      6.80 o
  -5  17   2      233.81      218.67     15.14 o
  -4  17   2      100.50       95.36     10.53 o
  -3  17   2       18.56       17.02      6.03 o
  -2  17   2       23.52       13.89      5.73 o
  -1  17   2       90.53       95.81     10.37 o
   0  17   2       63.45       72.88      9.35 o
   1  17   2        1.61        1.30      4.71 o
   2  17   2        0.06       -1.59      4.55 o
   3  17   2       38.82       31.64      8.37 o
   4  17   2        5.44        2.73      4.94 o
   5  17   2        6.81        9.72      5.58 o
   6  17   2        2.40       -3.07      4.68 o
  -4  18   2       59.03       66.91      9.54 o
  -3  18   2        1.51        0.43      4.85 o
  -2  18   2       26.54       22.89      6.68 o
  -1  18   2        4.92        0.02      4.69 o
   0  18   2        1.53        6.79      5.34 o
   1  18   2        0.70       -2.54      4.48 o
   2  18   2      103.25      113.09     14.07 o
   3  18   2       62.93       56.17      9.13 o
 -18   1   3        2.40        5.48      6.59 o
 -17   1   3      135.14      157.92     12.99 o
 -16   1   3       16.46       30.97      7.11 o
 -15   1   3       49.34       34.47      6.50 o
 -14   1   3      179.87      183.31     12.29 o
 -13   1   3      171.81      136.34     10.28 o
 -12   1   3      242.50      280.66     16.30 o
 -11   1   3       76.38       76.19      7.21 o
 -10   1   3       24.94       25.47      4.56 o
  -9   1   3      186.60      175.27      9.23 o
  -8   1   3      875.94      903.89     19.29 o
  -7   1   3      549.50      550.88     16.40 o
  -6   1   3     1748.47     1792.58     38.57 o
  -5   1   3      206.80      163.23      5.11 o
  -4   1   3      361.40      360.84      5.86 o
  -3   1   3     1066.43     1180.91     12.49 o
  -2   1   3     3775.74     4089.46     76.11 o
  -1   1   3      103.16      142.93      3.01 o
   0   1   3      110.05      134.03      3.21 o
   1   1   3      248.06      322.29      6.80 o
   2   1   3      529.95      521.92     11.75 o
   3   1   3     2615.95     2465.58    114.96 o
   4   1   3      341.63      325.79      6.06 o
   5   1   3      141.54      137.69      8.41 o
   6   1   3       26.98       18.14      2.32 o
   7   1   3      267.48      245.81      9.10 o
   8   1   3      304.79      287.16     13.08 o
   9   1   3      267.15      212.54     11.04 o
  10   1   3        0.62        0.21      3.05 o
  11   1   3        1.00       -0.32      3.13 o
  12   1   3      246.70      246.14     13.81 o
  13   1   3       48.18       72.03      8.29 o
  14   1   3       25.68        8.68      4.57 o
  15   1   3        9.26        4.17      4.44 o
  16   1   3       50.21       36.31      6.47 o
  17   1   3       20.98       20.70      5.24 o
 -18   2   3        0.99       -0.37      5.01 o
 -17   2   3       43.30       38.75      7.78 o
 -16   2   3        8.57        7.20      4.98 o
 -15   2   3        0.93       -1.39      3.85 o
 -14   2   3       74.33       67.70      8.14 o
 -13   2   3      523.77      507.19     18.85 o
 -12   2   3       31.14       37.19      5.66 o
 -11   2   3        3.95        0.75      3.62 o
 -10   2   3       84.00       91.61      7.73 o
  -9   2   3       74.11       70.95      7.02 o
  -8   2   3        0.15        0.34      2.71 o
  -7   2   3      955.17     1046.85     31.30 o
  -6   2   3      534.88      515.69     11.60 o
  -5   2   3      109.30       95.60      3.41 o
  -4   2   3      900.08      952.17     19.21 o
  -3   2   3      298.54      311.69      9.63 o
  -2   2   3     1497.57     1650.43     32.63 o
  -1   2   3      531.49      616.46     16.11 o
   0   2   3     1119.94     1217.16     22.49 o
   1   2   3      275.69      289.94      6.97 o
   2   2   3       35.87       46.27      4.50 o
   3   2   3       26.99       23.62      2.06 o
   4   2   3      337.99      338.62      9.95 o
   5   2   3       53.46       50.61      3.22 o
   6   2   3        4.99        4.41      1.73 o
   7   2   3      443.68      408.28     11.93 o
   8   2   3        0.03       -0.50      2.28 o
   9   2   3       33.04       34.06      5.20 o
  10   2   3       32.19       23.03      4.87 o
  11   2   3      518.95      459.42     17.86 o
  12   2   3      218.85      150.80     10.97 o
  13   2   3        0.48        0.68      3.74 o
  14   2   3        0.56        1.66      3.80 o
  15   2   3       75.68       79.95      8.17 o
  16   2   3      115.90      151.51     11.35 o
 -18   3   3       11.78        9.78      6.01 o
 -17   3   3      117.09      134.24     14.96 o
 -16   3   3       99.86      140.91     11.84 o
 -15   3   3       12.13       17.48      4.40 o
 -14   3   3      674.44      699.65     18.92 o
 -13   3   3      318.69      291.64     11.90 o
 -12   3   3      319.95      325.49     12.07 o
 -11   3   3        2.69        1.16      2.51 o
 -10   3   3      184.80      190.23      8.55 o
  -9   3   3       92.13       91.20      5.88 o
  -8   3   3      113.99      120.65      5.68 o
  -7   3   3       88.50       90.71      4.33 o
  -6   3   3       29.49       18.63      2.33 o
  -5   3   3        0.54       -0.83      1.27 o
  -4   3   3      485.38      542.82     13.23 o
  -3   3   3      106.35      106.35      4.50 o
  -2   3   3      406.86      401.36      8.65 o
  -1   3   3      239.87      255.58      6.44 o
   0   3   3      359.22      391.84     11.12 o
   1   3   3      730.36      671.88     11.87 o
   2   3   3      892.38      876.23     26.69 o
   3   3   3        7.39        5.60      1.72 o
   4   3   3     1008.45     1035.84     36.52 o
   5   3   3      943.07      939.18     22.92 o
   6   3   3      987.61      937.97     34.73 o
   7   3   3       11.65       14.84      3.23 o
   8   3   3       18.52       22.85      3.84 o
   9   3   3      277.08      257.94     10.82 o
  10   3   3       41.31       39.71      6.06 o
  11   3   3        5.46        0.56      3.45 o
  12   3   3       54.60       74.37      8.18 o
  13   3   3      174.45      156.20     11.83 o
  14   3   3       19.17       27.57      5.35 o
  15   3   3       19.87       23.70      5.52 o
  16   3   3        6.50       12.04      4.96 o
 -18   4   3        4.68        3.69      5.29 o
 -17   4   3        1.29        3.72      4.94 o
 -16   4   3       13.49       11.09      5.33 o
 -15   4   3       77.42       77.77      8.95 o
 -14   4   3      119.36      141.16      8.85 o
 -13   4   3      333.77      349.29     12.96 o
 -12   4   3       61.85       58.31      5.57 o
 -11   4   3      309.63      281.33     10.77 o
 -10   4   3      322.75      340.20     14.23 o
  -9   4   3       14.71       18.50      2.75 o
  -8   4   3      631.07      618.95     11.49 o
  -7   4   3       11.00       15.09      2.32 o
  -6   4   3      518.05      521.52     12.30 o
  -5   4   3      406.38      384.23     12.17 o
  -4   4   3     1959.85     2216.96     48.32 o
  -3   4   3       12.02       10.04      3.57 o
  -2   4   3     1468.89     1531.65     55.39 o
  -1   4   3     1863.46     1938.96     64.93 o
   0   4   3     7962.86     8479.21    186.76 o
   1   4   3      142.70      162.80      5.06 o
   2   4   3      247.95      232.77      5.74 o
   3   4   3      289.07      273.66     10.88 o
   4   4   3      618.88      595.17     19.00 o
   5   4   3       15.00       14.37      2.25 o
   6   4   3     1391.99     1384.20     53.21 o
   7   4   3      143.12      133.79      8.65 o
   8   4   3      306.40      291.82     11.13 o
   9   4   3      579.68      578.97     19.29 o
  10   4   3      126.02      150.46     10.33 o
  11   4   3       60.68       48.54      6.84 o
  12   4   3       69.60       58.10      7.76 o
  13   4   3        0.52       -3.02      3.31 o
  14   4   3       19.47       13.06      5.22 o
  15   4   3      100.54      142.07     16.64 o
  16   4   3       13.80       17.25      6.53 o
 -18   5   3       11.32       14.86      6.33 o
 -17   5   3        0.83       -0.10      4.50 o
 -16   5   3       51.34       62.55      8.64 o
 -15   5   3       40.46       43.38      7.15 o
 -14   5   3        9.99        2.27      4.04 o
 -13   5   3       20.89       23.06      4.10 o
 -12   5   3       18.39       17.27      3.53 o
 -11   5   3       86.68       85.80      5.77 o
 -10   5   3        4.47        6.83      2.40 o
  -9   5   3      113.38      125.63      5.74 o
  -8   5   3       15.59       16.85      2.65 o
  -7   5   3       79.16       93.99      4.59 o
  -6   5   3      484.78      487.95      8.36 o
  -5   5   3        0.65        1.37      1.33 o
  -4   5   3      107.47      108.74      3.46 o
  -3   5   3     1698.59     1880.02     52.36 o
  -2   5   3     2354.23     2587.49     74.56 o
  -1   5   3      838.41      867.99     19.37 o
   0   5   3      226.62      233.79      5.46 o
   1   5   3      412.08      464.98      8.52 o
   2   5   3      180.16      187.24      5.79 o
   3   5   3      615.11      575.83     20.75 o
   4   5   3       12.37       12.17      2.14 o
   5   5   3      191.29      204.70     12.24 o
   6   5   3      277.09      280.14      8.56 o
   7   5   3      403.26      401.18     11.70 o
   8   5   3      265.53      235.35     29.64 o
   9   5   3      573.87      558.34     19.17 o
  10   5   3      114.36      116.55     11.75 o
  11   5   3       19.69       14.23      5.73 o
  12   5   3       20.33       22.82      5.33 o
  13   5   3        1.29       -0.42      3.53 o
  14   5   3       32.45       38.77      7.11 o
  15   5   3       12.41       15.35      5.80 o
  16   5   3       44.51       47.02      8.26 o
 -17   6   3        7.09       12.32      4.46 o
 -16   6   3       37.07       28.07      5.11 o
 -15   6   3      125.02      120.40      8.30 o
 -14   6   3       14.26       21.09      4.17 o
 -13   6   3        8.46        8.06      3.15 o
 -12   6   3      752.72      784.70     15.30 o
 -11   6   3      491.96      438.23     10.76 o
 -10   6   3        3.12        0.92      1.98 o
  -9   6   3      320.30      314.31      8.10 o
  -8   6   3     1001.94      977.20     13.51 o
  -7   6   3     1118.85     1163.14     18.57 o
  -6   6   3       11.77       11.31      1.94 o
  -5   6   3     1119.56     1198.18     30.17 o
  -4   6   3      541.19      553.52     19.77 o
  -3   6   3        8.56        4.72      1.71 o
  -2   6   3      407.56      433.47     19.94 o
  -1   6   3      383.64      367.55      7.01 o
   0   6   3     1698.89     1706.83     44.46 o
   1   6   3      261.21      260.11      7.59 o
   2   6   3      722.68      694.36     15.43 o
   3   6   3       72.77       57.79      4.47 o
   4   6   3     1093.18     1134.73     38.97 o
   5   6   3       55.25       67.18      6.30 o
   6   6   3     1662.93     1732.04     86.35 o
   7   6   3     1449.71     1357.22     42.29 o
   8   6   3      378.45      356.61     22.89 o
   9   6   3      126.32      143.95     14.56 o
  10   6   3      911.16      949.87     32.54 o
  11   6   3      623.38      642.33     21.52 o
  12   6   3       26.86       44.35      6.80 o
  13   6   3        1.79        2.32      3.97 o
  14   6   3       60.69       65.94     10.43 o
  15   6   3       60.59       78.94      9.71 o
  16   6   3       13.74       22.77      6.79 o
 -17   7   3       72.05       72.33      7.43 o
 -16   7   3       31.15       27.46      5.13 o
 -15   7   3        4.19        2.24      3.27 o
 -14   7   3       21.38       18.07      3.86 o
 -13   7   3        0.01       -1.60      2.81 o
 -12   7   3      611.39      607.26     13.61 o
 -11   7   3       25.04       34.68      3.59 o
 -10   7   3        1.11       -1.96      1.96 o
  -9   7   3      159.52      171.03      6.20 o
  -8   7   3       53.07       53.27      3.61 o
  -7   7   3       26.97       23.63      2.62 o
  -6   7   3      852.09      895.65     21.27 o
  -5   7   3      248.17      243.31      5.98 o
  -4   7   3       52.08       59.65      3.00 o
  -3   7   3       29.63       26.08      2.06 o
  -2   7   3      242.30      258.96     10.31 o
  -1   7   3       77.21       89.29      2.68 o
   0   7   3      310.58      305.67     14.51 o
   1   7   3     1349.54     1416.61     54.23 o
   2   7   3      310.84      300.94     12.68 o
   3   7   3      126.36      130.37      8.10 o
   4   7   3       18.75       13.02      3.07 o
   5   7   3      190.70      198.86      8.88 o
   6   7   3      366.72      381.28     12.86 o
   7   7   3       39.81       34.48      4.60 o
   8   7   3       17.49       12.26      3.61 o
   9   7   3      171.96      174.35      9.42 o
  10   7   3       94.34      107.06      9.04 o
  11   7   3       27.18       28.18      5.64 o
  12   7   3       71.31       79.51     10.10 o
  13   7   3       23.77       20.20      5.63 o
  14   7   3        2.59        2.57      4.47 o
  15   7   3       25.73       27.09      6.78 o
 -16   8   3        8.10        7.12      4.06 o
 -15   8   3        9.43        5.53      3.25 o
 -14   8   3       40.88       43.11      5.20 o
 -13   8   3        1.22        2.45      3.07 o
 -12   8   3       66.21       79.62      5.78 o
 -11   8   3       15.22       11.30      2.75 o
 -10   8   3      145.32      141.28      6.06 o
  -9   8   3      475.73      452.62     10.07 o
  -8   8   3      164.66      174.56      6.14 o
  -7   8   3       69.69       69.08      3.92 o
  -6   8   3        4.90        3.38      1.82 o
  -5   8   3      689.84      743.87     24.25 o
  -4   8   3     2815.42     2935.85     99.81 o
  -3   8   3        5.93        2.69      1.49 o
  -2   8   3       60.87       72.31      4.37 o
  -1   8   3       72.41       65.65      3.49 o
   0   8   3      297.50      272.08      7.24 o
   1   8   3      179.67      174.02     11.37 o
   2   8   3      192.20      180.99      7.90 o
   3   8   3      512.42      560.64     22.76 o
   4   8   3      265.22      277.20      8.24 o
   5   8   3       67.24       60.22      4.31 o
   6   8   3       76.16       75.95      4.01 o
   7   8   3        1.33        2.51      2.41 o
   8   8   3      128.17      126.99      6.98 o
   9   8   3      580.38      542.41     20.74 o
  10   8   3      124.16      160.59      9.36 o
  11   8   3      159.44      160.62     11.26 o
  12   8   3        7.50        6.67      4.47 o
  13   8   3       11.14       11.12      5.09 o
  14   8   3      278.36      332.46     21.15 o
  15   8   3       12.98       23.14      8.38 o
 -16   9   3      210.13      236.04     13.77 o
 -15   9   3        4.58        4.90      3.62 o
 -14   9   3       19.44       19.37      4.38 o
 -13   9   3       94.91       93.21      7.03 o
 -12   9   3        0.60        2.70      2.78 o
 -11   9   3        4.29        5.25      2.83 o
 -10   9   3      123.84      124.91      6.14 o
  -9   9   3      333.68      312.26      8.60 o
  -8   9   3      133.01      130.08      5.52 o
  -7   9   3        0.67        1.44      1.84 o
  -6   9   3      153.17      150.66      5.99 o
  -5   9   3      549.81      558.82     17.38 o
  -4   9   3      567.28      629.76     21.84 o
  -3   9   3       22.35       21.93      2.16 o
  -2   9   3      459.88      520.75     18.15 o
  -1   9   3       21.00       21.87      2.75 o
   0   9   3       19.10       17.33      2.71 o
   1   9   3       27.82       23.82      2.92 o
   2   9   3      695.20      646.10     23.10 o
   3   9   3       80.62       99.19      6.50 o
   4   9   3      306.30      302.94     11.15 o
   5   9   3        0.26       -1.45      1.97 o
   6   9   3       17.92       18.40      3.82 o
   7   9   3        1.71        0.85      2.39 o
   8   9   3      789.13      840.79     35.10 o
   9   9   3        3.76       -0.06      2.65 o
  10   9   3        0.03       -0.76      3.52 o
  11   9   3        8.88        6.74      4.60 o
  12   9   3       81.16       89.76      9.83 o
  13   9   3       67.42       74.85      9.61 o
  14   9   3        2.48        1.35      4.80 o
 -15  10   3       45.76       58.39      7.69 o
 -14  10   3        1.65        3.45      3.51 o
 -13  10   3       16.69        9.87      3.82 o
 -12  10   3       12.76        4.67      3.00 o
 -11  10   3       30.39       31.23      4.10 o
 -10  10   3        1.37       -0.51      2.15 o
  -9  10   3       37.39       34.10      3.49 o
  -8  10   3      137.39      144.66      5.94 o
  -7  10   3       55.47       66.73      4.09 o
  -6  10   3      371.23      387.26     10.46 o
  -5  10   3       58.02       58.29      3.73 o
  -4  10   3       93.52       91.96      4.28 o
  -3  10   3      412.92      446.69     12.74 o
  -2  10   3       38.95       48.81      3.92 o
  -1  10   3       11.92       11.11      2.53 o
   0  10   3      149.55      158.47      6.50 o
   1  10   3        4.71        5.74      2.32 o
   2  10   3      617.59      593.91     12.86 o
   3  10   3      251.50      220.63      9.81 o
   4  10   3        0.08        0.20      2.57 o
   5  10   3       61.41       62.87      5.93 o
   6  10   3       11.30        6.61      3.40 o
   7  10   3       36.89       35.15      5.21 o
   8  10   3        1.55        1.24      3.18 o
   9  10   3        0.13        0.50      3.18 o
  10  10   3       19.08       18.80      5.80 o
  11  10   3        0.10        0.98      4.13 o
  12  10   3      113.95      112.76     11.13 o
  13  10   3        4.74        4.48      5.06 o
 -14  11   3       30.62       34.04      6.29 o
 -13  11   3      113.80      125.33      8.67 o
 -12  11   3       11.37       13.69      4.05 o
 -11  11   3        4.36        3.25      2.78 o
 -10  11   3       50.49       56.61      4.90 o
  -9  11   3       98.24       87.80      5.58 o
  -8  11   3       80.19       78.97      5.10 o
  -7  11   3        0.56       -1.06      1.98 o
  -6  11   3       68.13       72.04      5.21 o
  -5  11   3        2.47        1.13      2.37 o
  -4  11   3        0.04        1.77      2.40 o
  -3  11   3       22.22       22.19      3.22 o
  -2  11   3      133.59      141.44      6.52 o
  -1  11   3      664.51      675.51     22.46 o
   0  11   3      485.04      499.52     13.04 o
   1  11   3       22.73       18.12      3.23 o
   2  11   3      409.59      426.16     13.71 o
   3  11   3      228.42      237.17     10.48 o
   4  11   3        0.10       -0.86      2.65 o
   5  11   3      522.56      497.18     19.20 o
   6  11   3       46.16       51.47      5.92 o
   7  11   3      103.28      108.04      8.21 o
   8  11   3       20.44       19.93      4.63 o
   9  11   3       94.01       82.10      7.76 o
  10  11   3       87.54       86.25      9.63 o
  11  11   3        8.64        5.52      5.03 o
  12  11   3       44.12       47.31      8.14 o
  13  11   3        2.68        2.71      5.21 o
 -14  12   3        6.53        4.89      5.40 o
 -13  12   3        9.31        7.16      4.60 o
 -12  12   3        4.19        1.51      4.02 o
 -11  12   3       36.39       36.60      5.87 o
 -10  12   3      211.32      222.98     11.96 o
  -9  12   3        3.30        1.91      3.37 o
  -8  12   3       26.15       25.84      4.81 o
  -7  12   3       14.54       17.50      4.21 o
  -6  12   3        0.34        0.58      3.01 o
  -5  12   3       62.42       54.29      5.84 o
  -4  12   3      230.63      230.93      8.76 o
  -3  12   3      216.47      205.48      8.18 o
  -2  12   3      211.54      202.08      8.07 o
  -1  12   3      157.79      147.64      7.00 o
   0  12   3       41.21       43.62      4.31 o
   1  12   3      190.66      168.12      7.57 o
   2  12   3        0.03       -0.28      2.30 o
   3  12   3       13.69       13.89      3.27 o
   4  12   3      236.26      230.46     11.04 o
   5  12   3        2.96        1.03      3.19 o
   6  12   3       40.83       32.67      5.18 o
   7  12   3        2.95        2.70      3.38 o
   8  12   3      230.09      203.75     11.57 o
   9  12   3       15.71       18.53      4.98 o
  10  12   3        3.53       -0.96      4.42 o
  11  12   3        2.43        2.76      5.03 o
  12  12   3       23.83       30.66      7.35 o
 -13  13   3       57.92       58.97      7.70 o
 -12  13   3      103.98      123.97     10.06 o
 -11  13   3        9.98        9.06      4.68 o
 -10  13   3        0.52       -1.91      3.54 o
  -9  13   3      218.54      227.67     12.08 o
  -8  13   3      177.96      170.92     10.28 o
  -7  13   3      136.10      121.18      8.64 o
  -6  13   3      253.47      240.39     11.54 o
  -5  13   3        7.74        2.58      3.41 o
  -4  13   3       52.72       62.18      6.31 o
  -3  13   3      183.91      199.64     10.27 o
  -2  13   3      636.64      653.43     17.84 o
  -1  13   3       12.63        8.42      3.74 o
   0  13   3       23.13       18.41      4.30 o
   1  13   3        0.25       -1.11      2.91 o
   2  13   3       40.84       41.47      4.49 o
   3  13   3        3.84        5.00      2.84 o
   4  13   3       84.74       77.22      7.05 o
   5  13   3       34.88       33.21      5.36 o
   6  13   3       59.11       53.07      6.32 o
   7  13   3        0.36        1.84      3.56 o
   8  13   3       29.20       42.55      6.22 o
   9  13   3       51.99       74.44      9.36 o
  10  13   3       26.64       35.84      7.35 o
  11  13   3       34.91       35.72      9.17 o
 -11  14   3        0.05       -0.21      4.86 o
 -10  14   3       11.69       11.07      4.52 o
  -9  14   3       39.20       46.10      6.44 o
  -8  14   3       12.97       13.83      4.56 o
  -7  14   3        2.02        0.94      3.43 o
  -6  14   3       21.25       15.81      4.58 o
  -5  14   3       10.78        7.20      3.80 o
  -4  14   3       25.30       31.71      5.13 o
  -3  14   3       25.78       23.07      4.68 o
  -2  14   3       22.85       19.64      4.39 o
  -1  14   3        0.24       -1.53      3.06 o
   0  14   3      204.58      221.82     11.10 o
   1  14   3      245.66      266.25     12.18 o
   2  14   3        1.33       -2.04      3.08 o
   3  14   3       73.84       65.90      6.75 o
   4  14   3       26.16       30.83      7.27 o
   5  14   3      101.67       87.35      7.80 o
   6  14   3        1.18       -0.97      3.37 o
   7  14   3      104.99      128.47      9.72 o
   8  14   3       92.40      102.27     10.34 o
   9  14   3       10.69        9.64      5.53 o
  10  14   3        3.30        1.15      5.01 o
 -10  15   3      104.27       97.78     10.86 o
  -9  15   3       19.79       17.96      6.14 o
  -8  15   3        4.94        3.01      4.70 o
  -7  15   3        3.18        6.38      4.78 o
  -6  15   3       58.79       55.34      8.02 o
  -5  15   3        4.02       -0.54      3.52 o
  -4  15   3      101.79       88.17      9.36 o
  -3  15   3       69.67       68.94      7.07 o
  -2  15   3       38.02       39.07      5.72 o
  -1  15   3       26.50       20.60      4.78 o
   0  15   3        0.27       -3.22      3.22 o
   1  15   3       95.68       80.01      7.55 o
   2  15   3       18.98       22.82      4.94 o
   3  15   3        0.94        4.06      3.90 o
   4  15   3       15.90       13.32      4.49 o
   5  15   3      103.32       90.09      8.60 o
   6  15   3       12.56       16.73      4.98 o
   7  15   3        0.02        2.90      4.12 o
   8  15   3       88.05       98.34     10.94 o
  -8  16   3       43.79       55.25      8.66 o
  -7  16   3       90.79      105.04     10.83 o
  -6  16   3       16.72       16.42      5.82 o
  -5  16   3       26.37       20.37      6.26 o
  -4  16   3      185.59      183.20     13.45 o
  -3  16   3      144.74      175.66     13.17 o
  -2  16   3        0.63       -2.19      4.26 o
  -1  16   3       85.75       89.52     11.24 o
   0  16   3      182.66      188.99     13.50 o
   1  16   3       54.61       62.52      8.70 o
   2  16   3      111.25      105.87     10.65 o
   3  16   3       26.18       23.65      6.52 o
   4  16   3      148.58      170.01     13.28 o
   5  16   3        1.66        7.62      4.44 o
   6  16   3       18.50        9.54      4.69 o
   7  16   3       10.75       10.39      4.97 o
  -6  17   3        4.42       16.60      7.75 o
  -5  17   3       50.01       55.51      8.63 o
  -4  17   3       96.98       98.04     12.10 o
  -3  17   3       26.46       23.90      6.62 o
  -2  17   3        4.33        5.58      4.98 o
  -1  17   3        6.15        3.90      4.88 o
   0  17   3       48.11       51.04      8.27 o
   1  17   3      102.40      101.56     10.80 o
   2  17   3       19.17       12.02      5.81 o
   3  17   3        0.37       -1.37      4.76 o
   4  17   3       69.46       73.00     13.37 o
 -18   0   4       88.07      117.21     21.51 o
 -17   0   4       23.11       41.56     13.71 o
 -16   0   4       69.78       55.45     14.62 o
 -15   0   4       14.82        4.03      7.51 o
 -14   0   4      105.12       94.31     16.46 o
 -13   0   4       42.43       59.08     13.19 o
 -12   0   4      486.77      481.57     32.51 o
 -11   0   4        7.50        3.15      6.38 o
 -10   0   4      652.67      658.12     35.08 o
  -9   0   4      149.32      136.09     16.05 o
  -8   0   4     3180.24     3173.57     72.13 o
  -7   0   4       89.25       90.75     12.42 o
  -6   0   4       49.75       44.20      4.13 o
  -5   0   4     1016.72     1011.94     48.36 o
  -4   0   4       80.23       81.69      3.64 o
  -3   0   4     2662.29     2848.75     68.25 o
  -2   0   4     9114.59     9858.45     61.98 o
  -1   0   4     2375.92     2719.51     38.68 o
   0   0   4       14.28       15.77      1.82 o
   1   0   4       57.13       47.04      2.82 o
   2   0   4      198.62      180.28      8.65 o
   3   0   4      947.00      950.98     29.48 o
   4   0   4     4388.33     4627.94     89.95 o
   5   0   4      351.44      202.96     75.99 o
   6   0   4        0.11        1.33      2.15 o
   7   0   4      201.21      193.20      9.98 o
   8   0   4      271.57      242.12     11.72 o
   9   0   4     1475.52     1411.04     29.23 o
  10   0   4       62.58       81.45      9.56 o
  11   0   4      265.75      273.25     18.14 o
  12   0   4       82.63       77.60     10.31 o
  13   0   4      118.72       98.29     18.49 o
  14   0   4      146.04      159.38     15.43 o
  15   0   4       98.41      120.45     14.29 o
 -18   1   4        1.03       -2.00      5.66 o
 -17   1   4        1.35       -1.17      5.44 o
 -16   1   4        0.59        8.29      6.38 o
 -15   1   4      256.73      293.01     20.43 o
 -14   1   4      190.75      175.59     15.51 o
 -13   1   4       54.41       45.11      8.44 o
 -12   1   4        1.59        0.53      4.56 o
 -11   1   4      425.60      446.61     29.14 o
 -10   1   4       33.72       41.03      7.16 o
  -9   1   4       19.39       24.31      5.85 o
  -8   1   4      450.45      484.42     36.23 o
  -7   1   4      342.08      333.94     10.05 o
  -6   1   4       52.81       48.05      3.68 o
  -5   1   4      478.09      524.76      7.53 o
  -4   1   4      223.94      261.76      4.91 o
  -3   1   4      545.68      594.47     14.87 o
  -2   1   4        0.19       -0.86      1.22 o
  -1   1   4     1248.75     1409.33     20.95 o
   0   1   4       38.94       45.57      2.31 o
   1   1   4      477.04      545.53      8.82 o
   2   1   4      131.20      130.01      3.87 o
   3   1   4        0.01       -0.67      1.24 o
   4   1   4       57.14       61.28      5.80 o
   5   1   4        9.10       12.85      1.89 o
   6   1   4       66.07       81.99      5.36 o
   7   1   4      300.90      314.26      8.03 o
   8   1   4       99.98       94.76      5.41 o
   9   1   4        0.06        0.44      2.30 o
  10   1   4       66.79       51.33      5.65 o
  11   1   4        4.56        8.28      3.52 o
  12   1   4       15.30       14.79      4.24 o
  13   1   4       13.44       18.52      4.49 o
  14   1   4        2.84        0.42      3.33 o
  15   1   4        0.02        3.90      3.75 o
 -18   2   4       62.58       62.22     11.80 o
 -17   2   4       31.36       41.94      9.93 o
 -16   2   4      149.98      150.89     15.85 o
 -15   2   4      161.96      177.93     12.79 o
 -14   2   4       90.69      106.81      9.81 o
 -13   2   4       15.54        7.14      4.21 o
 -12   2   4       56.42       49.91      6.49 o
 -11   2   4      116.65      103.36      9.28 o
 -10   2   4      107.32      102.97      7.84 o
  -9   2   4      120.99      121.98      6.15 o
  -8   2   4       74.41       82.61      8.02 o
  -7   2   4       19.08       16.74      2.76 o
  -6   2   4      246.79      235.81      7.57 o
  -5   2   4      644.51      649.16     21.53 o
  -4   2   4       21.67       21.52      2.69 o
  -3   2   4     3166.10     3351.23     53.65 o
  -2   2   4        0.21        0.06      1.32 o
  -1   2   4      646.18      677.33     11.82 o
   0   2   4       70.19       94.07      3.45 o
   1   2   4      688.60      714.95      9.04 o
   2   2   4     1479.97     1491.37     34.34 o
   3   2   4      174.86      133.40     16.36 o
   4   2   4       93.92      100.37      3.87 o
   5   2   4       19.12       13.12      1.95 o
   6   2   4       14.51       11.67      2.09 o
   7   2   4       95.21       86.95      4.44 o
   8   2   4       11.34        4.83      2.63 o
   9   2   4      210.55      204.97     12.27 o
  10   2   4      117.27      135.48      9.90 o
  11   2   4        5.59        1.12      3.55 o
  12   2   4       10.10        5.40      3.96 o
  13   2   4      151.51      141.24     11.59 o
  14   2   4        0.68       -1.72      3.63 o
  15   2   4        5.11        8.20      4.29 o
 -17   3   4       15.79       23.39      6.65 o
 -16   3   4       67.49       61.12      8.60 o
 -15   3   4      158.10      175.37     10.73 o
 -14   3   4      318.02      314.47     13.35 o
 -13   3   4       22.41       22.54      4.48 o
 -12   3   4       44.57       37.35      5.04 o
 -11   3   4      244.37      272.07      9.83 o
 -10   3   4       74.37       79.12      5.41 o
  -9   3   4        8.33       11.45      2.52 o
  -8   3   4      349.49      346.49      8.77 o
  -7   3   4       49.93       48.86      3.47 o
  -6   3   4       53.76       54.22      3.39 o
  -5   3   4       81.43       83.87      3.72 o
  -4   3   4      868.92      892.81     16.19 o
  -3   3   4      369.30      379.15     10.61 o
  -2   3   4      263.29      312.61      9.95 o
  -1   3   4       28.60       45.17      3.62 o
   0   3   4     1231.25     1315.74     24.39 o
   1   3   4     1670.56     1786.12     35.64 o
   2   3   4     1339.02     1424.97     19.42 o
   3   3   4      304.64      294.14      6.99 o
   4   3   4      971.34      920.79     13.07 o
   5   3   4     1227.11     1204.86     29.72 o
   6   3   4      141.86      121.84      5.35 o
   7   3   4     2054.17     2074.89     50.73 o
   8   3   4       80.24       66.55      5.91 o
   9   3   4      165.03      139.99      8.53 o
  10   3   4       19.94       12.69      3.84 o
  11   3   4       55.65       65.88      7.71 o
  12   3   4       76.62       90.89      9.29 o
  13   3   4      104.51      111.35     10.62 o
  14   3   4       40.13       37.12      7.27 o
  15   3   4        0.46        1.03      4.73 o
 -17   4   4        4.53        3.82      4.61 o
 -16   4   4       21.43       14.86      5.02 o
 -15   4   4       25.12       24.82      4.58 o
 -14   4   4        0.96        2.13      3.17 o
 -13   4   4      173.82      207.44      9.48 o
 -12   4   4       12.63        9.71      3.15 o
 -11   4   4        1.90        4.36      2.70 o
 -10   4   4       90.28       81.97      5.09 o
  -9   4   4       61.02       68.72      4.48 o
  -8   4   4        3.49        2.95      2.07 o
  -7   4   4        0.75       -0.01      1.76 o
  -6   4   4       17.58       23.69      2.59 o
  -5   4   4      393.92      402.47     12.64 o
  -4   4   4      590.69      627.71     22.33 o
  -3   4   4      166.09      181.42      7.52 o
  -2   4   4      959.43      989.30     20.34 o
  -1   4   4      529.80      557.73     15.23 o
   0   4   4      560.37      584.75     15.20 o
   1   4   4       21.06       20.98      1.66 o
   2   4   4        0.66       -0.05      1.22 o
   3   4   4       63.80       65.85      3.46 o
   4   4   4       22.13       18.61      2.60 o
   5   4   4        2.10        2.03      1.95 o
   6   4   4       15.87       15.79      2.90 o
   7   4   4      159.75      157.89      8.02 o
   8   4   4       93.13       80.98      7.72 o
   9   4   4      219.40      247.76     23.75 o
  10   4   4       42.70       32.97      7.28 o
  11   4   4      117.78       93.14     11.28 o
  12   4   4       76.09       87.27     16.35 o
  13   4   4       15.21       10.53      6.14 o
  14   4   4       13.16       12.47      6.27 o
  15   4   4        0.07       -1.53      4.21 o
 -17   5   4        1.25        0.28      4.05 o
 -16   5   4       22.86       28.21      5.82 o
 -15   5   4       28.04       16.50      4.96 o
 -14   5   4      136.91      120.56      7.83 o
 -13   5   4        8.84       11.69      3.68 o
 -12   5   4      517.82      493.60     13.82 o
 -11   5   4        1.09       -2.22      2.22 o
 -10   5   4      453.52      427.94     11.00 o
  -9   5   4      110.93      100.25      5.41 o
  -8   5   4      367.09      338.52      8.99 o
  -7   5   4      744.37      739.60     21.46 o
  -6   5   4       47.91       50.66      2.91 o
  -5   5   4       63.55       64.19      3.13 o
  -4   5   4     2415.54     2702.36     98.76 o
  -3   5   4     2475.71     2554.17     74.90 o
  -2   5   4     1679.27     1729.00     58.06 o
  -1   5   4      204.61      251.36      7.63 o
   0   5   4      491.68      511.16     15.93 o
   1   5   4       12.12        7.78      1.58 o
   2   5   4      498.55      497.43     12.75 o
   3   5   4        4.15        3.81      1.65 o
   4   5   4      391.68      407.50     16.95 o
   5   5   4      575.21      596.21     18.84 o
   6   5   4        1.77        1.10      2.44 o
   7   5   4       34.49       35.05      4.19 o
   8   5   4      172.83      168.76     11.02 o
   9   5   4       80.84       65.42      8.72 o
  10   5   4       79.73       83.90     10.71 o
  11   5   4       91.44       90.96     11.41 o
  12   5   4       44.23       61.89     10.15 o
  13   5   4        5.90       12.45      6.25 o
  14   5   4       37.19       52.37      8.17 o
  15   5   4      233.39      278.54     18.22 o
 -17   6   4        4.29       13.18      4.55 o
 -16   6   4        9.58        8.87      4.06 o
 -15   6   4        9.16        6.40      3.70 o
 -14   6   4      352.33      340.28     14.58 o
 -13   6   4       23.00       18.50      4.77 o
 -12   6   4      282.39      284.00      9.61 o
 -11   6   4       42.50       46.02      3.95 o
 -10   6   4      284.44      275.80      8.12 o
  -9   6   4       24.53       23.26      2.89 o
  -8   6   4      355.40      372.73      8.43 o
  -7   6   4       53.30       54.64      3.36 o
  -6   6   4       20.67       16.15      2.14 o
  -5   6   4      399.65      413.64      8.90 o
  -4   6   4       26.07       28.52      2.32 o
  -3   6   4       51.34       53.42      3.55 o
  -2   6   4       16.08       20.77      3.21 o
  -1   6   4        7.50        6.02      1.48 o
   0   6   4        0.34        0.52      1.32 o
   1   6   4       16.64       18.63      2.29 o
   2   6   4      591.11      588.06     19.97 o
   3   6   4      344.28      385.51     13.31 o
   4   6   4        4.76        6.64      1.97 o
   5   6   4      622.53      620.14     23.27 o
   6   6   4      612.97      615.62     19.74 o
   7   6   4      435.39      419.55     17.30 o
   8   6   4       21.24       15.95      4.87 o
   9   6   4      751.22      766.09     24.10 o
  10   6   4       20.59       15.13      5.12 o
  11   6   4        4.31       -0.22      4.73 o
  12   6   4        0.51       -0.27      4.66 o
  13   6   4        7.76        9.89      4.89 o
  14   6   4       39.16       37.51      7.47 o
 -16   7   4        0.21        2.22      4.29 o
 -15   7   4       70.39       87.71      8.43 o
 -14   7   4       31.53       27.17      4.69 o
 -13   7   4      159.93      156.21      7.66 o
 -12   7   4        5.27        5.49      2.60 o
 -11   7   4      181.84      202.29      7.46 o
 -10   7   4       91.44       96.25      5.12 o
  -9   7   4      211.58      205.99      6.83 o
  -8   7   4      210.06      209.62      6.55 o
  -7   7   4      301.04      322.37      9.62 o
  -6   7   4      291.97      320.49     13.33 o
  -5   7   4      169.42      192.56      6.38 o
  -4   7   4       10.46        7.12      2.06 o
  -3   7   4      316.40      321.16     11.95 o
  -2   7   4      148.88      169.89      5.45 o
  -1   7   4     1414.33     1463.01     45.63 o
   0   7   4      116.20      123.63      4.73 o
   1   7   4      304.75      325.56      7.62 o
   2   7   4        2.78        1.12      1.71 o
   3   7   4      208.80      188.37      6.78 o
   4   7   4      561.86      594.39     16.47 o
   5   7   4      129.38      130.76      6.30 o
   6   7   4      230.28      247.30      8.47 o
   7   7   4       36.73       48.33      5.41 o
   8   7   4      689.40      691.20     42.09 o
   9   7   4      343.97      311.55     15.95 o
  10   7   4      116.26      139.32     11.36 o
  11   7   4      122.60      131.85     10.72 o
  12   7   4       45.92       87.77      9.41 o
  13   7   4      134.50      170.01     13.13 o
  14   7   4        0.60        1.81      5.90 o
 -16   8   4       79.90       88.78     12.58 o
 -15   8   4       14.11       18.52      5.25 o
 -14   8   4        9.40        9.67      4.41 o
 -13   8   4      103.45       97.67      8.21 o
 -12   8   4      145.95      145.11      7.50 o
 -11   8   4        0.47        1.91      2.62 o
 -10   8   4        0.84        1.18      2.52 o
  -9   8   4       16.87       14.10      3.00 o
  -8   8   4        4.84        1.97      2.39 o
  -7   8   4      591.66      582.04     13.72 o
  -6   8   4      153.32      143.93      6.43 o
  -5   8   4       75.59       75.04      4.38 o
  -4   8   4       20.51       20.15      2.69 o
  -3   8   4      361.87      376.14      9.30 o
  -2   8   4       40.98       35.40      2.93 o
  -1   8   4      151.31      149.83      5.85 o
   0   8   4        8.29        9.67      2.01 o
   1   8   4       67.95       64.09      3.81 o
   2   8   4      478.22      498.58     24.17 o
   3   8   4      313.88      315.95     11.03 o
   4   8   4       22.01       24.22      3.88 o
   5   8   4      311.27      347.74     15.12 o
   6   8   4       73.57       79.70      6.61 o
   7   8   4      324.51      311.77     12.68 o
   8   8   4      293.79      296.72     12.80 o
   9   8   4       23.49       25.20      4.14 o
  10   8   4       30.23       30.92      5.40 o
  11   8   4      108.91      115.48     17.76 o
  12   8   4       38.04       41.36      9.50 o
  13   8   4        8.37       16.71      7.45 o
 -15   9   4       54.55       84.76     10.11 o
 -14   9   4        0.87       -0.40      4.27 o
 -13   9   4        7.91        3.64      3.47 o
 -12   9   4       27.17       22.25      4.34 o
 -11   9   4       50.66       52.93      4.89 o
 -10   9   4       14.22       10.94      3.04 o
  -9   9   4      218.70      239.05      8.65 o
  -8   9   4      116.95      117.51      6.09 o
  -7   9   4      308.77      312.48      9.29 o
  -6   9   4      317.84      326.61      9.05 o
  -5   9   4       19.95       15.63      2.66 o
  -4   9   4       25.41       23.00      2.79 o
  -3   9   4      123.13      117.25      4.95 o
  -2   9   4        3.46       -0.64      2.13 o
  -1   9   4        4.77        0.45      2.21 o
   0   9   4      417.32      369.59     12.40 o
   1   9   4      249.45      223.58      9.91 o
   2   9   4       42.91       38.16      4.52 o
   3   9   4       80.64       72.71      5.92 o
   4   9   4        7.94        7.11      3.10 o
   5   9   4        2.12        1.14      2.23 o
   6   9   4      364.11      363.58     23.29 o
   7   9   4      138.49      148.41      9.27 o
   8   9   4        6.38       10.58      3.95 o
   9   9   4       56.47       74.80      7.43 o
  10   9   4      214.49      213.70     12.13 o
  11   9   4      163.67      157.19     12.60 o
  12   9   4       21.10       24.08      6.52 o
  13   9   4        9.16       11.78      5.86 o
 -14  10   4       15.83       12.48      5.88 o
 -13  10   4       21.85       22.76      5.34 o
 -12  10   4       97.52       94.16      8.41 o
 -11  10   4       38.98       40.30      5.02 o
 -10  10   4       37.69       38.58      4.33 o
  -9  10   4       65.92       73.47      5.30 o
  -8  10   4       54.70       56.28      4.62 o
  -7  10   4        0.07       -1.86      2.07 o
  -6  10   4      180.05      182.96      8.26 o
  -5  10   4       63.95       73.08      5.44 o
  -4  10   4        0.45        0.46      2.49 o
  -3  10   4       39.96       38.81      4.20 o
  -2  10   4      313.43      315.62     11.16 o
  -1  10   4      190.50      204.31      9.13 o
   0  10   4       81.30       76.54      5.92 o
   1  10   4       37.39       49.95      5.06 o
   2  10   4        0.32        0.32      2.58 o
   3  10   4       19.89       26.98      4.28 o
   4  10   4        3.50        0.91      2.88 o
   5  10   4       64.59       62.78      6.18 o
   6  10   4      186.92      168.81      9.78 o
   7  10   4       20.05       24.51      4.77 o
   8  10   4        0.00        2.09      3.46 o
   9  10   4        0.81       -0.03      3.52 o
  10  10   4        5.64       14.04      4.77 o
  11  10   4       14.03       10.90      5.44 o
  12  10   4       99.60      122.73     11.99 o
 -14  11   4        0.70        3.98      6.48 o
 -13  11   4        0.73       -0.20      4.62 o
 -12  11   4       17.40       13.66      5.58 o
 -11  11   4       14.26       11.90      5.39 o
 -10  11   4        1.15        0.29      3.38 o
  -9  11   4       76.88       74.21      6.43 o
  -8  11   4        7.93        5.50      3.15 o
  -7  11   4        0.01       -1.54      2.83 o
  -6  11   4      175.93      185.93      8.70 o
  -5  11   4      133.29      132.90      8.19 o
  -4  11   4       12.06        5.52      3.19 o
  -3  11   4       64.90       66.10      5.92 o
  -2  11   4        0.00        2.37      2.91 o
  -1  11   4      160.18      144.12      8.23 o
   0  11   4      214.31      203.48      9.68 o
   1  11   4       79.08       89.56      6.79 o
   2  11   4        1.88        1.93      2.99 o
   3  11   4       86.60       88.38      8.44 o
   4  11   4       46.97       43.63      5.42 o
   5  11   4        0.69        0.20      2.96 o
   6  11   4       49.06       42.60      5.72 o
   7  11   4        1.58        0.22      3.30 o
   8  11   4        0.00        0.55      3.45 o
   9  11   4      123.13      122.90      9.54 o
  10  11   4        6.92        1.45      4.01 o
  11  11   4       10.32       12.27      5.69 o
 -13  12   4       60.52       75.17     10.01 o
 -12  12   4       31.41       33.76      7.38 o
 -11  12   4        0.00        3.42      4.63 o
 -10  12   4        5.63       14.49      5.53 o
  -9  12   4      128.84      139.89     11.67 o
  -8  12   4       85.12       88.78      9.38 o
  -7  12   4        0.13        1.09      4.23 o
  -6  12   4      620.66      600.63     17.57 o
  -5  12   4        1.71       -2.77      3.05 o
  -4  12   4      404.03      415.02     14.24 o
  -3  12   4      103.54      106.08      7.66 o
  -2  12   4       79.31       76.94      6.68 o
  -1  12   4      501.22      497.62     27.29 o
   0  12   4      409.08      379.19     13.61 o
   1  12   4        0.04        0.00      3.06 o
   2  12   4      190.64      188.30     10.90 o
   3  12   4       12.13       16.53      4.19 o
   4  12   4       13.45        9.19      3.84 o
   5  12   4      360.24      370.79     22.45 o
   6  12   4       42.04       49.22      6.32 o
   7  12   4       12.44        4.75      3.95 o
   8  12   4       21.36       19.71      5.15 o
   9  12   4      177.73      187.33     20.90 o
  10  12   4       48.08       63.80      7.89 o
 -12  13   4        2.12       -1.34      4.67 o
 -11  13   4        0.03       -1.43      4.50 o
 -10  13   4       23.29       19.92      6.19 o
  -9  13   4       39.17       32.01      6.95 o
  -8  13   4        2.57        4.07      4.66 o
  -7  13   4       33.62       33.10      6.60 o
  -6  13   4        1.99        6.00      4.61 o
  -5  13   4        0.17       -0.42      4.23 o
  -4  13   4      329.44      347.96     16.84 o
  -3  13   4      171.56      165.58     11.89 o
  -2  13   4       19.54        9.65      3.90 o
  -1  13   4       10.39       13.17      4.07 o
   0  13   4       88.08       86.90      7.31 o
   1  13   4      286.09      275.27     12.33 o
   2  13   4      101.22       83.81      7.37 o
   3  13   4      113.28      110.19      8.41 o
   4  13   4        5.41        4.27      3.72 o
   5  13   4      185.12      198.02     11.35 o
   6  13   4       39.27       45.79      6.29 o
   7  13   4        6.95        5.22      4.12 o
   8  13   4       34.30       28.81      5.78 o
   9  13   4       35.42       56.03      7.47 o
 -10  14   4        0.17        5.02      5.29 o
  -9  14   4       17.99       22.18      6.47 o
  -8  14   4       17.34        9.97      5.37 o
  -7  14   4       39.86       31.75      6.84 o
  -6  14   4       18.54        7.64      5.05 o
  -5  14   4      313.95      318.00     16.78 o
  -4  14   4        1.58        1.47      4.32 o
  -3  14   4       29.97       28.15      6.21 o
  -2  14   4      151.48      139.43     11.30 o
  -1  14   4        4.72        0.76      4.05 o
   0  14   4       14.89        9.50      4.85 o
   1  14   4      165.19      141.26     11.47 o
   2  14   4       51.17       45.97      7.41 o
   3  14   4       28.52       32.40      5.50 o
   4  14   4        6.60        6.90      4.12 o
   5  14   4       28.83       33.50      5.78 o
   6  14   4       56.61       63.97     10.91 o
   7  14   4       68.13       72.35      7.93 o
   8  14   4        0.41       -2.20      4.33 o
  -9  15   4        8.64        6.45      5.42 o
  -8  15   4       43.38       29.56      7.99 o
  -7  15   4       25.21       29.33      7.59 o
  -6  15   4      158.39      173.13     13.27 o
  -5  15   4       19.68       12.49      5.46 o
  -4  15   4      178.69      164.40     12.68 o
  -3  15   4       26.56       28.65      6.54 o
  -2  15   4        9.29       10.90      5.27 o
  -1  15   4       54.28       53.27      8.02 o
   0  15   4       62.99       69.30      8.81 o
   1  15   4      156.74      168.19     12.87 o
   2  15   4        0.25       -3.86      3.86 o
   3  15   4       91.74      120.65     11.19 o
   4  15   4       10.13       11.25      5.61 o
   5  15   4       40.93       47.30      8.05 o
   6  15   4        5.71        6.07      5.04 o
   7  15   4       32.72       22.38      6.73 o
  -7  16   4       28.46       32.52      9.11 o
  -6  16   4        2.17        3.71      6.31 o
  -5  16   4       52.90       60.04     11.22 o
  -4  16   4        1.43        1.64      5.96 o
  -3  16   4       65.62       57.44     10.98 o
  -2  16   4       21.74       12.87      5.65 o
  -1  16   4        5.28        4.67      4.71 o
   0  16   4       70.39       68.12      9.04 o
   1  16   4       13.64       12.46      5.66 o
   2  16   4       16.62       12.54      5.67 o
   3  16   4       17.25       14.79      5.94 o
   4  16   4       22.28       19.90      6.46 o
  -2  17   4        0.19       -2.46      5.98 o
  -1  17   4       40.98       32.15     11.14 o
   0  17   4      186.32      184.68     18.53 o
 -17   1   5       23.37       27.38      7.09 o
 -16   1   5       17.95       20.31      7.90 o
 -15   1   5        2.93        6.10      6.07 o
 -14   1   5        7.22       13.60      6.71 o
 -13   1   5        7.20        1.71      5.26 o
 -12   1   5        0.13       -2.07      3.41 o
 -11   1   5      114.53      118.36      9.12 o
 -10   1   5        2.38       -1.84      2.74 o
  -9   1   5       17.88       13.75      3.47 o
  -8   1   5       33.14       24.60      2.88 o
  -7   1   5        0.04        0.13      1.63 o
  -6   1   5        9.88       11.22      2.07 o
  -5   1   5      420.59      428.51     16.84 o
  -4   1   5      102.53      102.80      4.01 o
  -3   1   5        4.88       11.13      2.93 o
  -2   1   5      190.70      207.16      5.37 o
  -1   1   5     1188.42     1205.28     20.23 o
   0   1   5       69.84       61.10      3.26 o
   1   1   5       25.76       24.17      1.81 o
   2   1   5       28.86       25.97      2.20 o
   3   1   5      385.45      389.58      7.61 o
   4   1   5      146.57      156.50      5.12 o
   5   1   5      463.31      429.36     18.77 o
   6   1   5       15.36       15.40      2.38 o
   7   1   5      101.66       83.05     10.70 o
   8   1   5      215.39      205.90      8.06 o
   9   1   5      351.44      354.64     10.96 o
  10   1   5      299.35      265.79     10.84 o
  11   1   5        6.43       -0.58      2.87 o
  12   1   5       70.21       84.63      7.81 o
  13   1   5       39.40       44.36      6.30 o
  14   1   5      169.13      214.16     14.91 o
 -17   2   5       19.53       21.89      6.70 o
 -16   2   5       44.81       41.40      6.43 o
 -15   2   5       11.79       12.11      4.54 o
 -14   2   5       12.22       13.03      4.48 o
 -13   2   5       73.79       77.37      7.22 o
 -12   2   5        1.28        0.50      2.95 o
 -11   2   5       51.76       53.41      6.07 o
 -10   2   5       12.20       11.33      3.50 o
  -9   2   5       30.43       31.24      3.91 o
  -8   2   5        2.17        0.35      2.26 o
  -7   2   5      291.81      316.51      7.86 o
  -6   2   5       87.38       84.47      5.04 o
  -5   2   5      205.95      222.93     10.17 o
  -4   2   5      179.85      198.74      6.96 o
  -3   2   5        0.35       -1.46      1.46 o
  -2   2   5      789.79      839.92     17.91 o
  -1   2   5      851.16      922.12     16.42 o
   0   2   5       19.57       22.10      2.29 o
   1   2   5      508.19      546.74      9.26 o
   2   2   5       10.02        8.33      1.68 o
   3   2   5      359.16      366.66      7.31 o
   4   2   5       11.84       10.08      1.81 o
   5   2   5      524.52      525.25      9.57 o
   6   2   5       63.85       60.34      3.74 o
   7   2   5       23.61       24.27      3.02 o
   8   2   5       10.22       10.63      2.48 o
   9   2   5       82.31       65.98      5.58 o
  10   2   5        4.62        9.57      3.24 o
  11   2   5        0.19       -0.06      3.05 o
  12   2   5      188.61      193.17     11.31 o
  13   2   5       23.30       20.23      4.90 o
  14   2   5        8.02        7.70      4.17 o
 -17   3   5        5.88        2.99      5.24 o
 -16   3   5        0.25       -1.86      3.80 o
 -15   3   5        0.10        0.29      3.98 o
 -14   3   5        0.32        0.27      3.59 o
 -13   3   5       87.02       80.95      7.47 o
 -12   3   5       78.58       75.35      6.97 o
 -11   3   5       81.79       84.58      7.06 o
 -10   3   5       77.20       76.35      6.50 o
  -9   3   5      153.96      164.32      7.80 o
  -8   3   5      227.42      227.84      8.80 o
  -7   3   5      363.77      381.21     10.82 o
  -6   3   5       98.32      103.44      5.75 o
  -5   3   5      155.05      149.92      6.56 o
  -4   3   5      148.79      158.32      8.27 o
  -3   3   5        5.95        4.60      2.22 o
  -2   3   5      160.40      170.32      6.64 o
  -1   3   5      667.77      657.55     23.01 o
   0   3   5       85.43       92.26      3.73 o
   1   3   5      540.31      554.32     15.95 o
   2   3   5       12.75        8.38      1.98 o
   3   3   5        1.88        1.03      1.52 o
   4   3   5      100.71      103.11      5.12 o
   5   3   5      444.54      428.47      8.70 o
   6   3   5     1251.59     1216.70     23.82 o
   7   3   5       21.65       22.58      2.93 o
   8   3   5       69.49       75.68      4.70 o
   9   3   5       17.20       12.06      3.38 o
  10   3   5      195.47      174.74      9.05 o
  11   3   5       15.23       13.30      4.18 o
  12   3   5       28.74       23.22      5.09 o
  13   3   5        1.26        3.68      3.68 o
  14   3   5        0.09       -1.19      3.45 o
 -16   4   5       49.44       56.29      8.80 o
 -15   4   5       36.58       35.60      6.19 o
 -14   4   5      498.84      533.22     18.27 o
 -13   4   5      596.94      653.38     19.57 o
 -12   4   5        9.77       12.36      3.51 o
 -11   4   5       54.99       60.42      5.27 o
 -10   4   5       64.55       69.59      5.68 o
  -9   4   5       87.61       93.55      6.20 o
  -8   4   5       13.04       15.84      3.41 o
  -7   4   5      967.43      993.97     28.42 o
  -6   4   5       44.40       45.52      4.26 o
  -5   4   5      128.78      139.05      6.84 o
  -4   4   5       87.51       89.50      5.32 o
  -3   4   5       50.33       46.06      3.97 o
  -2   4   5       14.45        8.87      2.50 o
  -1   4   5       75.49       72.29      4.70 o
   0   4   5        2.83        0.76      1.85 o
   1   4   5      746.95      812.33     20.13 o
   2   4   5       34.08       32.43      2.36 o
   3   4   5        1.85        1.49      1.75 o
   4   4   5      268.08      263.61      7.35 o
   5   4   5      656.63      696.84     14.18 o
   6   4   5     1179.22     1201.74     31.57 o
   7   4   5      239.92      254.49      8.47 o
   8   4   5       21.08       17.86      4.03 o
   9   4   5      180.91      190.80     10.41 o
  10   4   5       69.09       74.86      7.14 o
  11   4   5       50.66       66.17      7.11 o
  12   4   5       91.66      109.83     10.47 o
  13   4   5        0.04        0.08      3.84 o
 -16   5   5       38.73       35.71      7.70 o
 -15   5   5      263.19      280.10     16.70 o
 -14   5   5       10.96        7.85      4.38 o
 -13   5   5        7.30       10.02      4.31 o
 -12   5   5      119.23      110.76      8.41 o
 -11   5   5        1.42        0.33      2.92 o
 -10   5   5       96.54      102.69      6.81 o
  -9   5   5       69.88       65.05      5.48 o
  -8   5   5       65.13       64.41      5.31 o
  -7   5   5       24.62       26.52      3.85 o
  -6   5   5      606.16      636.49     14.24 o
  -5   5   5      105.19      111.14      7.29 o
  -4   5   5      394.75      421.51     17.61 o
  -3   5   5       15.26       12.21      2.83 o
  -2   5   5       95.47      106.21      5.71 o
  -1   5   5      144.03      135.07      6.35 o
   0   5   5       33.78       35.29      3.66 o
   1   5   5       53.43       48.33      3.82 o
   2   5   5       30.74       24.75      2.30 o
   3   5   5        8.31        4.82      1.75 o
   4   5   5      347.79      360.12      9.88 o
   5   5   5       47.53       58.71      4.18 o
   6   5   5      104.08       97.44      5.35 o
   7   5   5       10.17       12.75      3.10 o
   8   5   5       94.04      109.04      9.54 o
   9   5   5       47.42       38.56      6.55 o
  10   5   5       80.89       86.97      9.30 o
  11   5   5       50.90       45.25      7.61 o
  12   5   5      158.43      189.12     17.28 o
  13   5   5       59.53       63.22     11.26 o
 -16   6   5        0.07       -1.28      4.96 o
 -15   6   5       91.05       82.75     10.04 o
 -14   6   5      114.87      127.20      9.68 o
 -13   6   5        0.62        0.16      3.81 o
 -12   6   5       10.74        7.85      3.57 o
 -11   6   5       55.45       60.98      5.81 o
 -10   6   5      166.56      159.75      8.36 o
  -9   6   5      110.53      116.47      7.13 o
  -8   6   5      191.50      207.53      8.96 o
  -7   6   5      466.22      481.84     20.42 o
  -6   6   5      847.86      869.28     29.92 o
  -5   6   5      383.08      373.89     11.75 o
  -4   6   5       58.41       68.03      5.11 o
  -3   6   5     2134.36     2216.41     98.63 o
  -2   6   5      449.39      477.65     22.01 o
  -1   6   5      257.89      269.57      8.92 o
   0   6   5        0.93       -0.34      2.13 o
   1   6   5      460.82      470.45     16.46 o
   2   6   5      357.97      371.30     11.07 o
   3   6   5      833.24      824.13     26.48 o
   4   6   5       75.55       78.81      4.10 o
   5   6   5      157.16      162.55      5.89 o
   6   6   5        8.58        6.29      3.07 o
   7   6   5        3.21       -0.38      3.59 o
   8   6   5      174.29      162.40     14.29 o
   9   6   5       94.23       80.57      9.03 o
  10   6   5       15.94        9.43      4.96 o
  11   6   5       23.84       25.59      6.45 o
  12   6   5       61.02       68.80     11.36 o
  13   6   5       45.38       52.87     10.61 o
 -15   7   5       56.00       51.58      8.38 o
 -14   7   5       29.49       27.41      6.72 o
 -13   7   5        0.55       -0.06      3.74 o
 -12   7   5        0.41       -2.86      2.86 o
 -11   7   5      273.55      260.85     11.01 o
 -10   7   5       54.46       59.10      5.70 o
  -9   7   5       54.07       68.54      5.80 o
  -8   7   5      107.44      107.63      6.83 o
  -7   7   5       11.82        5.67      3.02 o
  -6   7   5      161.68      167.51      7.88 o
  -5   7   5       39.16       46.38      4.58 o
  -4   7   5      390.95      379.19     15.53 o
  -3   7   5      270.56      274.86     13.28 o
  -2   7   5      209.83      224.62      9.49 o
  -1   7   5       15.43       11.22      2.83 o
   0   7   5       54.54       53.02      4.42 o
   1   7   5       91.72       85.84      5.44 o
   2   7   5       15.90       23.39      2.94 o
   3   7   5        6.02        6.19      2.22 o
   4   7   5       48.51       59.42      4.18 o
   5   7   5       92.86       99.74      6.02 o
   6   7   5       65.85       50.63      5.63 o
   7   7   5      383.97      409.94     22.10 o
   8   7   5        0.26       -1.09      3.14 o
   9   7   5        3.76       -2.27      4.10 o
  10   7   5       29.31       27.50      6.62 o
  11   7   5       12.01       11.22      5.32 o
  12   7   5        2.14       -5.12      5.12 o
 -15   8   5        2.33        3.27      5.31 o
 -14   8   5        1.19       -2.06      4.49 o
 -13   8   5       39.94       52.08      6.94 o
 -12   8   5       61.08       61.96      6.26 o
 -11   8   5       87.31       89.05      6.98 o
 -10   8   5       82.27       83.15      6.63 o
  -9   8   5      184.55      188.85      9.11 o
  -8   8   5        6.14        3.03      2.94 o
  -7   8   5        9.72        6.34      2.98 o
  -6   8   5        8.53        6.70      2.92 o
  -5   8   5        9.49       10.09      3.11 o
  -4   8   5      268.78      273.62     11.63 o
  -3   8   5     1092.70     1023.33     27.33 o
  -2   8   5        0.30        2.53      2.39 o
  -1   8   5        0.61       -0.34      2.13 o
   0   8   5      169.87      141.55      7.22 o
   1   8   5      200.22      147.94     13.10 o
   2   8   5      279.20      269.12     13.43 o
   3   8   5      127.25      133.84      7.25 o
   4   8   5       61.71       71.09      5.48 o
   5   8   5      133.28      143.33      7.19 o
   6   8   5       28.86       28.21      4.81 o
   7   8   5       77.85       81.14      7.23 o
   8   8   5      193.79      179.97     10.57 o
   9   8   5       98.39      107.59      8.76 o
  10   8   5        2.63        6.94      4.19 o
  11   8   5        0.11        2.20      3.86 o
  12   8   5       11.78       20.17      6.34 o
 -14   9   5        2.64        1.22      5.03 o
 -13   9   5        0.86        2.81      4.04 o
 -12   9   5       78.29       94.97      7.48 o
 -11   9   5        1.66        8.06      3.61 o
 -10   9   5       75.26       70.39      6.23 o
  -9   9   5       97.25       90.29      6.77 o
  -8   9   5       13.94       20.24      3.85 o
  -7   9   5        0.31       -0.47      2.60 o
  -6   9   5      211.55      193.80     10.47 o
  -5   9   5      424.02      424.37     14.93 o
  -4   9   5        0.39       -1.23      2.93 o
  -3   9   5        0.95       -1.10      3.09 o
  -2   9   5       27.93       17.45      4.20 o
  -1   9   5      438.16      441.00     16.28 o
   0   9   5       69.85       74.68      6.78 o
   1   9   5       44.14       40.93      6.14 o
   2   9   5        0.07       -3.20      3.20 o
   3   9   5       51.84       50.88      6.97 o
   4   9   5      292.67      285.70     11.98 o
   5   9   5       93.08       92.08     14.07 o
   6   9   5      121.11      119.74     10.47 o
   7   9   5       40.97       32.35      6.61 o
   8   9   5        3.52       -0.90      4.10 o
   9   9   5      248.90      242.34     15.66 o
  10   9   5       59.71       58.75      8.73 o
  11   9   5       37.58       39.72      7.92 o
 -13  10   5        0.14        1.61      4.86 o
 -12  10   5        5.88       12.32      5.42 o
 -11  10   5       52.58       49.70      6.68 o
 -10  10   5      173.08      185.60     11.20 o
  -9  10   5        1.04       -0.02      3.63 o
  -8  10   5       54.98       61.98      6.79 o
  -7  10   5       29.45       29.72      5.26 o
  -6  10   5        0.07       -0.51      3.26 o
  -5  10   5       14.05       14.25      4.24 o
  -4  10   5       25.86       21.81      4.64 o
  -3  10   5       37.91       38.97      5.50 o
  -2  10   5      320.39      315.43     16.29 o
  -1  10   5      169.43      176.27     11.57 o
   0  10   5        5.46        1.58      3.81 o
   1  10   5       22.15       29.16      5.72 o
   2  10   5        1.03        3.59      3.94 o
   3  10   5       36.01       38.60      6.49 o
   4  10   5        3.37        2.62      4.01 o
   5  10   5       13.13        9.74      4.80 o
   6  10   5        1.82        1.96      4.37 o
   7  10   5      216.78      213.10     18.32 o
   8  10   5       98.94      104.06     10.76 o
   9  10   5       50.81       62.61      8.86 o
  10  10   5        0.70        1.10      4.75 o
 -12  11   5       28.95       20.42      6.40 o
 -11  11   5       10.86        9.00      5.47 o
 -10  11   5      111.41      109.57      9.15 o
  -9  11   5       37.33       47.32      7.46 o
  -8  11   5       28.39       34.77      5.78 o
  -7  11   5       73.48       71.29      7.34 o
  -6  11   5        8.35        5.88      3.95 o
  -5  11   5        6.58        4.12      3.78 o
  -4  11   5      283.13      289.81     16.70 o
  -3  11   5       32.96       38.37      6.49 o
  -2  11   5        2.21       -1.08      3.70 o
  -1  11   5       92.63      100.42     11.81 o
   0  11   5       29.16       41.99      6.76 o
   1  11   5      322.28      272.05     18.37 o
   2  11   5      206.67      204.82     15.37 o
   3  11   5      166.85      178.93     12.58 o
   4  11   5       32.46       37.37      6.75 o
   5  11   5       39.92       35.13      6.87 o
   6  11   5      331.81      326.40     23.54 o
   7  11   5       13.61       24.18      6.56 o
   8  11   5        3.62        4.93      5.01 o
   9  11   5       49.21       58.95      8.93 o
  10  11   5       70.66       78.61     10.38 o
 -11  12   5        0.33        2.19      5.00 o
 -10  12   5       15.84       15.50      4.94 o
  -9  12   5       67.76       74.00      7.90 o
  -8  12   5        0.03       -0.27      3.72 o
  -7  12   5       16.81       16.30      4.87 o
  -6  12   5        0.06        0.48      4.26 o
  -5  12   5      170.70      179.70     12.84 o
  -4  12   5       43.24       38.72      6.94 o
  -3  12   5      135.25      157.21     11.89 o
  -2  12   5       30.44       29.14      6.31 o
  -1  12   5      220.55      210.64     13.51 o
   0  12   5       14.93       10.08      4.99 o
   1  12   5        3.95        1.29      4.10 o
   2  12   5       21.36       21.67      5.84 o
   3  12   5        3.42        2.64      4.30 o
   4  12   5       58.34       52.05      9.13 o
   5  12   5       13.64       18.48      5.72 o
   6  12   5       26.28       28.28      6.68 o
   7  12   5       42.65       37.36      7.58 o
   8  12   5        0.00       -0.55      4.66 o
   9  12   5       21.42       14.42      6.15 o
 -10  13   5       40.01       31.62      7.36 o
  -9  13   5        4.15        9.29      5.52 o
  -8  13   5       32.15       42.28      7.64 o
  -7  13   5       29.01       16.10      5.86 o
  -6  13   5       47.93       41.21      7.53 o
  -5  13   5      168.90      174.83     12.99 o
  -4  13   5        4.30       -1.59      4.39 o
  -3  13   5      122.59      130.17     12.54 o
  -2  13   5      151.97      158.98     12.35 o
  -1  13   5      216.67      218.58     14.20 o
   0  13   5        0.43       -0.31      4.20 o
   1  13   5        0.08       -0.21      4.02 o
   2  13   5        5.13        1.05      4.23 o
   3  13   5      153.66      153.23     12.47 o
   4  13   5        2.50        6.60      4.90 o
   5  13   5       15.47        7.29      5.12 o
   6  13   5        1.45        1.88      4.74 o
   7  13   5       77.82       69.23      9.50 o
  -8  14   5       13.50       15.70      6.11 o
  -7  14   5       18.39        9.15      5.59 o
  -6  14   5      177.80      193.95     14.25 o
  -5  14   5       13.84       15.21      5.89 o
  -4  14   5       22.71       23.81      6.42 o
  -3  14   5       29.81       35.63      7.19 o
  -2  14   5      122.20      138.93     14.04 o
  -1  14   5       12.17        7.73      5.02 o
   0  14   5        4.85       11.03      7.14 o
   1  14   5       49.59       63.85     11.37 o
   2  14   5      135.20      148.68     12.58 o
   3  14   5        7.96        7.60      5.35 o
   4  14   5       32.65       30.25      7.01 o
   5  14   5       25.08       26.09      6.97 o
   6  14   5       48.62       41.16      8.02 o
  -6  15   5       17.18       17.29      6.15 o
  -5  15   5      114.84      120.21     11.82 o
  -4  15   5      113.62      118.30     11.66 o
  -3  15   5        0.03       -2.50      4.49 o
  -2  15   5       23.62       21.58      6.44 o
  -1  15   5       15.23       11.70      5.64 o
   0  15   5        2.67        0.30      4.52 o
   1  15   5        2.47        8.77      5.47 o
   2  15   5      150.84      162.76     13.47 o
   3  15   5        2.90        6.19      5.40 o
 -16   0   6        0.01       -2.59      5.35 o
 -15   0   6       81.70       66.02     14.64 o
 -14   0   6        3.50       -2.42      7.44 o
 -13   0   6      246.35      266.57     28.08 o
 -12   0   6       19.81       13.49      8.06 o
 -11   0   6      235.47      220.91     17.10 o
 -10   0   6       25.98       24.01      7.01 o
  -9   0   6      487.56      484.75     26.65 o
  -8   0   6      308.01      356.06     20.01 o
  -7   0   6       93.72      104.03     11.19 o
  -6   0   6      173.81      160.66      9.45 o
  -5   0   6      771.03      780.20     19.41 o
  -4   0   6      792.64      776.42     18.96 o
  -3   0   6        6.68       -0.40      3.42 o
  -2   0   6      242.11      239.51     10.72 o
  -1   0   6     1313.34     1401.14     34.18 o
   0   0   6       40.10       30.75      4.64 o
   1   0   6      156.50      144.76     11.61 o
   2   0   6      474.67      404.36     31.65 o
   3   0   6      135.30      124.37      6.67 o
   4   0   6       22.89       25.71      3.86 o
   5   0   6      854.72      851.77     29.14 o
   6   0   6       41.97       45.86      5.15 o
   7   0   6      152.29      153.03      8.69 o
   8   0   6      113.30      120.07      9.37 o
   9   0   6       24.93       22.06      6.33 o
  10   0   6       10.39       17.15      5.01 o
  11   0   6        0.06        1.40      4.97 o
  12   0   6        0.88       -0.95      5.01 o
 -16   1   6        8.18        5.77      5.42 o
 -15   1   6        7.02        7.09      5.35 o
 -14   1   6       49.71       52.23      9.41 o
 -13   1   6       17.72       18.47      6.00 o
 -12   1   6       42.80       33.27      6.62 o
 -11   1   6        5.50        1.29      4.14 o
 -10   1   6      115.19      112.66     12.23 o
  -9   1   6       89.54       89.16      8.98 o
  -8   1   6      167.29      176.09     12.44 o
  -7   1   6        3.00        2.22      2.74 o
  -6   1   6       56.96       55.82      5.08 o
  -5   1   6       37.27       31.39      3.49 o
  -4   1   6      795.79      791.41     17.41 o
  -3   1   6     1703.48     1749.69     19.71 o
  -2   1   6      245.00      244.77      7.49 o
  -1   1   6       38.09       43.31      3.02 o
   0   1   6      117.72      116.92      4.64 o
   1   1   6      110.72      112.49      5.08 o
   2   1   6      125.17      122.17      5.10 o
   3   1   6      155.02      144.73      7.02 o
   4   1   6       66.63       71.17      3.86 o
   5   1   6      293.36      301.09     11.10 o
   6   1   6       87.57       91.54      4.71 o
   7   1   6        0.83       -0.69      1.98 o
   8   1   6       11.36       10.06      2.72 o
   9   1   6        1.57        1.92      2.66 o
  10   1   6       13.06       13.12      3.53 o
  11   1   6        0.12        2.80      3.56 o
  12   1   6       35.20       36.52      5.87 o
 -15   2   6       22.60       22.57      6.47 o
 -14   2   6        2.65        5.39      5.00 o
 -13   2   6       73.67       75.74      9.39 o
 -12   2   6       71.96       82.58      9.38 o
 -11   2   6       10.27       10.37      6.05 o
 -10   2   6      164.26      147.56     10.25 o
  -9   2   6       34.18       29.82      3.98 o
  -8   2   6       37.44       40.43      4.27 o
  -7   2   6       51.39       49.29      4.68 o
  -6   2   6       19.81       20.61      3.26 o
  -5   2   6       46.76       46.38      3.92 o
  -4   2   6      885.60      866.53     15.15 o
  -3   2   6       59.63       70.33      4.43 o
  -2   2   6      306.73      279.72      8.06 o
  -1   2   6       14.90       12.40      2.57 o
   0   2   6       67.21       69.17      3.79 o
   1   2   6      106.64      108.22      4.96 o
   2   2   6      345.86      335.54      8.25 o
   3   2   6      533.31      532.88     10.66 o
   4   2   6       30.12       33.01      3.30 o
   5   2   6       11.76       13.73      2.43 o
   6   2   6      174.18      173.77      6.54 o
   7   2   6      282.14      260.21     11.03 o
   8   2   6       11.28       11.59      2.76 o
   9   2   6        2.03        0.24      2.58 o
  10   2   6      207.52      236.71     12.21 o
  11   2   6        4.22        6.34      3.71 o
  12   2   6        2.26        2.41      3.73 o
 -15   3   6       46.25       23.25      7.04 o
 -14   3   6        1.97        2.91      4.59 o
 -13   3   6      101.83      102.56     10.38 o
 -12   3   6       42.28       42.01      5.83 o
 -11   3   6       80.61       77.98      8.30 o
 -10   3   6      130.47      126.80      7.44 o
  -9   3   6      166.14      148.97      7.80 o
  -8   3   6      117.63      108.20      6.56 o
  -7   3   6      232.40      236.56      9.16 o
  -6   3   6      729.19      768.79     19.39 o
  -5   3   6        3.13        5.32      2.50 o
  -4   3   6        0.50        1.73      2.24 o
  -3   3   6       12.29        9.15      2.57 o
  -2   3   6      113.10      120.16      5.70 o
  -1   3   6        0.34        0.92      2.04 o
   0   3   6       83.13       77.69      4.82 o
   1   3   6        0.90       -1.41      2.06 o
   2   3   6       15.68       17.18      2.98 o
   3   3   6       13.72       11.99      2.82 o
   4   3   6       83.33       80.42      5.21 o
   5   3   6       18.76       20.01      3.01 o
   6   3   6        2.76        2.75      2.24 o
   7   3   6       15.82       14.25      3.03 o
   8   3   6      195.00      218.42      9.87 o
   9   3   6       46.63       49.31      6.16 o
  10   3   6        6.64        2.52      3.79 o
  11   3   6       44.59       45.25      6.72 o
  12   3   6       70.93       78.36      9.64 o
 -15   4   6       19.16       16.37      6.38 o
 -14   4   6        2.60        6.19      5.45 o
 -13   4   6       96.19       91.21      8.33 o
 -12   4   6       60.53       62.52      6.96 o
 -11   4   6        0.01        0.91      3.38 o
 -10   4   6        0.78        0.29      2.87 o
  -9   4   6        6.88        0.25      2.79 o
  -8   4   6        4.14        4.22      2.88 o
  -7   4   6       84.52       79.10      5.80 o
  -6   4   6      218.91      234.92      9.46 o
  -5   4   6      263.89      267.42     12.63 o
  -4   4   6      148.32      145.61      7.05 o
  -3   4   6        0.32       -2.11      2.11 o
  -2   4   6        0.08        0.06      2.08 o
  -1   4   6        0.79       -1.71      2.05 o
   0   4   6      497.95      515.56     13.33 o
   1   4   6       68.61       68.97      4.77 o
   2   4   6       13.21       11.70      2.80 o
   3   4   6        0.55        0.71      2.01 o
   4   4   6      340.06      344.05     10.30 o
   5   4   6      541.41      554.22     14.77 o
   6   4   6      118.65      121.38      7.16 o
   7   4   6       37.12       35.34      3.98 o
   8   4   6       12.73       15.74      3.76 o
   9   4   6        4.09        8.75      3.90 o
  10   4   6       31.11       34.88      5.81 o
  11   4   6       93.69      121.02      9.72 o
  12   4   6       10.90       15.94      5.76 o
 -15   5   6        6.46       10.62      5.97 o
 -14   5   6      115.35      114.25      9.59 o
 -13   5   6      174.71      171.67     11.15 o
 -12   5   6        0.01       -1.09      3.68 o
 -11   5   6        8.54        6.79      3.49 o
 -10   5   6       72.69       74.34      6.29 o
  -9   5   6       20.25       18.19      3.90 o
  -8   5   6      333.82      350.36     13.68 o
  -7   5   6      121.05      120.08      7.13 o
  -6   5   6      123.87      134.85      7.31 o
  -5   5   6       32.97       39.82      4.39 o
  -4   5   6       70.90       71.84      5.43 o
  -3   5   6      160.62      172.66      7.83 o
  -2   5   6      285.44      302.07     10.09 o
  -1   5   6       92.70      107.68      5.85 o
   0   5   6       38.01       26.60      3.52 o
   1   5   6      546.10      580.33     13.61 o
   2   5   6      348.10      338.80     10.13 o
   3   5   6      310.16      304.09      9.78 o
   4   5   6        2.87        4.30      2.57 o
   5   5   6        0.80       -0.73      2.29 o
   6   5   6       88.10      101.28      6.66 o
   7   5   6       17.03       10.90      4.02 o
   8   5   6        3.10       -0.09      3.93 o
   9   5   6      111.69      128.23     11.28 o
  10   5   6        1.19       -2.63      4.09 o
  11   5   6       71.32       87.22     12.99 o
 -14   6   6       10.79       10.11      4.89 o
 -13   6   6        3.31        3.70      4.20 o
 -12   6   6       10.12       12.90      4.22 o
 -11   6   6       52.70       41.80      5.39 o
 -10   6   6       19.49       23.87      4.40 o
  -9   6   6        4.36        4.81      3.17 o
  -8   6   6      214.38      207.87     10.29 o
  -7   6   6       90.54       96.22      6.66 o
  -6   6   6      370.50      382.29     14.95 o
  -5   6   6        0.04       -1.36      2.55 o
  -4   6   6      391.89      417.99     12.30 o
  -3   6   6       71.37       72.83      5.52 o
  -2   6   6        0.66        2.87      2.64 o
  -1   6   6       19.56       13.22      3.22 o
   0   6   6      225.57      222.92      8.29 o
   1   6   6        6.82        7.02      2.67 o
   2   6   6        4.11        1.34      1.99 o
   3   6   6       77.78       77.16      6.34 o
   4   6   6      107.13      112.41      6.33 o
   5   6   6       84.19       83.50      6.11 o
   6   6   6        0.50       -1.13      3.07 o
   7   6   6       15.70       10.04      4.86 o
   8   6   6        0.43       -0.31      4.13 o
   9   6   6       80.82       77.84      9.19 o
  10   6   6       16.47       11.32      5.54 o
  11   6   6       57.35       70.53      9.49 o
 -14   7   6      386.96      429.32     17.68 o
 -13   7   6        2.16        4.62      4.43 o
 -12   7   6       83.27       78.91      7.06 o
 -11   7   6       39.91       44.53      5.57 o
 -10   7   6       23.14       33.75      4.96 o
  -9   7   6      167.86      172.23      9.12 o
  -8   7   6        0.25        1.32      2.88 o
  -7   7   6       63.57       67.47      5.89 o
  -6   7   6       61.62       64.84      5.63 o
  -5   7   6      277.97      286.81     10.63 o
  -4   7   6      219.34      201.74     12.69 o
  -3   7   6        7.18        5.06      2.87 o
  -2   7   6      183.29      168.10      8.00 o
  -1   7   6       74.53       73.20      5.54 o
   0   7   6        5.88        5.13      2.67 o
   1   7   6        5.46        2.59      2.30 o
   2   7   6      325.44      310.30     18.21 o
   3   7   6       61.58       62.82      5.74 o
   4   7   6      276.81      290.19     15.89 o
   5   7   6      175.67      174.19     12.15 o
   6   7   6       30.83       31.01      6.30 o
   7   7   6       92.18      101.37     10.15 o
   8   7   6      292.28      328.81     17.72 o
   9   7   6       44.39       38.61      7.48 o
  10   7   6        4.82        2.25      4.81 o
 -13   8   6        1.67       -0.37      3.87 o
 -12   8   6        6.71       12.91      4.30 o
 -11   8   6      199.14      192.94     10.30 o
 -10   8   6       56.89       57.44      6.12 o
  -9   8   6        0.84       -2.00      2.91 o
  -8   8   6      125.26      129.91      7.96 o
  -7   8   6       34.37       46.63      5.06 o
  -6   8   6       18.37       21.25      4.01 o
  -5   8   6      202.21      172.95     10.66 o
  -4   8   6       89.24       92.96      7.67 o
  -3   8   6        5.18        2.46      3.46 o
  -2   8   6      138.48      133.13      8.87 o
  -1   8   6        8.72       10.82      3.84 o
   0   8   6        6.21        5.32      4.36 o
   1   8   6       37.39       18.00      7.05 o
   2   8   6       22.32       23.80      4.19 o
   3   8   6       98.42       92.47      7.55 o
   4   8   6      174.48      197.65     10.64 o
   5   8   6        7.92        2.26      4.29 o
   6   8   6      160.86      177.30     12.93 o
   7   8   6       43.56       51.53      8.02 o
   8   8   6      146.72      160.13     21.79 o
   9   8   6       18.97       13.86      5.84 o
  10   8   6       94.41      100.60     11.26 o
 -12   9   6       15.94       13.25      5.13 o
 -11   9   6        0.12       -0.83      3.86 o
 -10   9   6       27.87       27.51      5.65 o
  -9   9   6        0.64       -0.18      3.63 o
  -8   9   6       35.79       34.57      5.78 o
  -7   9   6      142.40      141.41      9.71 o
  -6   9   6      168.74      150.31      9.91 o
  -5   9   6        9.97       10.47      4.26 o
  -4   9   6      169.17      167.16     10.29 o
  -3   9   6      238.80      228.37     11.75 o
  -2   9   6      251.87      241.68     12.02 o
  -1   9   6        4.98        2.82      3.44 o
   0   9   6       27.88       27.51      5.05 o
   1   9   6       18.14       13.34      4.34 o
   2   9   6        0.67        1.22      3.12 o
   3   9   6        3.98        0.24      3.08 o
   4   9   6      101.34       93.97      9.57 o
   5   9   6        0.10       -0.38      4.27 o
   6   9   6       62.06       68.18      9.00 o
   7   9   6        2.24        2.51      4.69 o
   8   9   6       20.86        9.35      5.41 o
   9   9   6        6.27        7.55      5.41 o
 -12  10   6        4.25        5.31      4.73 o
 -11  10   6        0.03       -0.61      4.03 o
 -10  10   6        0.09        3.28      4.04 o
  -9  10   6        9.84        4.81      4.24 o
  -8  10   6       82.76       93.34      8.51 o
  -7  10   6       20.15       18.84      5.08 o
  -6  10   6        0.69       -2.50      3.48 o
  -5  10   6       82.14       85.28      7.93 o
  -4  10   6        2.46       -0.63      3.46 o
  -3  10   6        0.31       -2.38      3.41 o
  -2  10   6       47.61       48.53      6.43 o
  -1  10   6      224.47      217.89     13.60 o
   0  10   6      333.56      355.60     17.24 o
   1  10   6       30.97       30.03      6.60 o
   2  10   6       29.50       29.50      5.21 o
   3  10   6       79.73       78.92      9.04 o
   4  10   6      109.06      123.44     11.16 o
   5  10   6       80.89       81.07      9.66 o
   6  10   6      172.12      205.35     17.38 o
   7  10   6      318.77      326.15     18.46 o
   8  10   6       26.25       25.41      6.89 o
 -10  11   6        2.58       -1.89      3.88 o
  -9  11   6        0.80        2.48      4.13 o
  -8  11   6       10.94        2.08      4.00 o
  -7  11   6        0.01        0.86      4.00 o
  -6  11   6       42.80       38.83      6.30 o
  -5  11   6      187.90      168.22     11.06 o
  -4  11   6       60.77       55.54      7.02 o
  -3  11   6       37.82       25.85      5.46 o
  -2  11   6       93.00      106.47     11.11 o
  -1  11   6       66.01       63.70      9.25 o
   0  11   6      202.19      196.61     13.45 o
   1  11   6        0.06       -0.36      4.23 o
   2  11   6       87.90       85.13      9.54 o
   3  11   6       11.50        6.74      4.93 o
   4  11   6        0.02       -1.48      4.41 o
   5  11   6      213.76      206.61     25.23 o
   6  11   6        5.32        4.70      5.22 o
   7  11   6       67.82       67.11      9.55 o
  -9  12   6      124.07      127.36     10.42 o
  -8  12   6       39.72       48.39      7.15 o
  -7  12   6       59.59       72.77      8.12 o
  -6  12   6       23.98       17.27      5.30 o
  -5  12   6       89.42       92.67      8.84 o
  -4  12   6      142.53      147.79     13.52 o
  -3  12   6       25.13       30.13      6.85 o
  -2  12   6       20.02       12.76      5.63 o
  -1  12   6       48.34       44.52      7.57 o
   0  12   6      258.46      232.84     23.96 o
   1  12   6       21.52       12.03      5.61 o
   2  12   6       26.90       17.68      6.03 o
   3  12   6       88.85       96.97     10.95 o
   4  12   6        0.06        0.90      4.60 o
   5  12   6       10.98       17.49      6.14 o
   6  12   6       41.80       43.05      8.13 o
  -7  13   6      104.72      101.98     11.19 o
  -6  13   6       54.54       56.86      8.75 o
  -5  13   6        0.17       -2.13      4.69 o
  -4  13   6      152.48      162.03     13.16 o
  -3  13   6       35.30       25.05      6.62 o
  -2  13   6        2.78        0.06      4.44 o
  -1  13   6       29.91       32.86      7.12 o
   0  13   6        1.40       -1.83      4.25 o
   1  13   6       32.63       15.29      6.11 o
   2  13   6      101.62      121.78     11.87 o
   3  13   6        2.57        2.78      4.92 o
   4  13   6        4.05        3.83      5.12 o
  -5  14   6        3.72        6.24      5.31 o
  -4  14   6       67.55       72.26      9.70 o
  -3  14   6        0.38       -1.85      4.46 o
  -2  14   6       41.71       36.13      7.49 o
  -1  14   6       29.93       25.38      6.82 o
   0  14   6        4.74        9.49      5.59 o
   1  14   6        0.01       -3.03      4.63 o
 -14   1   7       27.93       22.10      5.97 o
 -13   1   7        1.37       -2.14      3.78 o
 -12   1   7       21.95       22.59      5.59 o
 -11   1   7       19.29       21.21      5.35 o
 -10   1   7       50.08       51.52      6.86 o
  -9   1   7       18.94       19.12      5.05 o
  -8   1   7       95.69       89.94      8.33 o
  -7   1   7       28.84       23.33      5.11 o
  -6   1   7       11.46       12.51      4.31 o
  -5   1   7       17.59       13.65      4.52 o
  -4   1   7      563.95      569.80     21.66 o
  -3   1   7      267.92      283.39     12.90 o
  -2   1   7       35.83       32.42      4.40 o
  -1   1   7        0.64       -1.48      2.64 o
   0   1   7      129.03      120.83      7.26 o
   1   1   7      395.49      396.63     12.62 o
   2   1   7       77.55       81.99      6.24 o
   3   1   7      352.67      329.90     11.79 o
   4   1   7      318.11      319.88     14.08 o
   5   1   7      224.84      251.12     10.68 o
   6   1   7        9.56        4.24      2.80 o
   7   1   7       34.27       47.67      5.39 o
   8   1   7       23.00       35.42      5.61 o
   9   1   7        6.14        5.87      4.53 o
  10   1   7       25.87       30.09      6.79 o
 -14   2   7       64.59       66.58      9.52 o
 -13   2   7        0.01        0.09      4.96 o
 -12   2   7       23.90       21.25      6.58 o
 -11   2   7        5.43        6.60      5.09 o
 -10   2   7        0.78        0.38      3.78 o
  -9   2   7        2.70        2.05      3.29 o
  -8   2   7      224.58      220.04     10.33 o
  -7   2   7        0.65        1.90      3.18 o
  -6   2   7       85.95       91.09      6.81 o
  -5   2   7        0.07       -0.17      2.92 o
  -4   2   7        8.65        7.07      3.30 o
  -3   2   7       35.04       34.02      4.57 o
  -2   2   7       21.72       25.12      4.16 o
  -1   2   7      164.80      183.82      8.84 o
   0   2   7       29.46       30.35      4.40 o
   1   2   7        6.71        8.79      3.26 o
   2   2   7        4.99        4.79      3.19 o
   3   2   7       38.35       37.09      4.71 o
   4   2   7      468.84      479.20     17.07 o
   5   2   7        0.01        0.01      2.73 o
   6   2   7        5.47        1.47      3.05 o
   7   2   7        1.11       -0.25      2.97 o
   8   2   7       37.16       42.46      7.28 o
   9   2   7       99.68      100.70     10.37 o
  10   2   7       56.78       54.12     10.41 o
 -13   3   7        5.24        1.34      5.13 o
 -12   3   7       44.86       42.95      7.72 o
 -11   3   7       23.41       29.22      6.83 o
 -10   3   7        5.67        2.42      4.65 o
  -9   3   7       86.27       99.49      8.34 o
  -8   3   7      157.83      171.85     10.34 o
  -7   3   7      255.16      268.55     11.31 o
  -6   3   7       78.32       79.28      6.48 o
  -5   3   7      268.09      252.47     10.67 o
  -4   3   7        3.37        1.26      2.95 o
  -3   3   7        3.32        4.90      3.09 o
  -2   3   7        0.13        1.32      2.87 o
  -1   3   7       94.16       90.72      6.58 o
   0   3   7       85.71       82.92      6.37 o
   1   3   7        4.85        2.35      2.99 o
   2   3   7       12.50       11.73      3.52 o
   3   3   7       14.61       12.07      3.60 o
   4   3   7       18.46       18.89      3.98 o
   5   3   7        4.94        5.17      3.29 o
   6   3   7       15.10       15.74      3.98 o
   7   3   7      197.60      214.30     13.76 o
   8   3   7        0.02        0.70      4.24 o
   9   3   7       11.47        5.97      4.84 o
  10   3   7        1.07        2.32      6.05 o
 -13   4   7       23.03       22.19      6.71 o
 -12   4   7       56.90       69.68      9.34 o
 -11   4   7       11.15        5.86      5.17 o
 -10   4   7       61.11       65.75      7.38 o
  -9   4   7       48.04       57.51      6.83 o
  -8   4   7      334.74      339.24     14.33 o
  -7   4   7      281.78      269.16     12.63 o
  -6   4   7       27.60       31.71      5.26 o
  -5   4   7       54.60       58.81      5.79 o
  -4   4   7        0.34       -2.66      2.66 o
  -3   4   7       58.72       55.17      5.51 o
  -2   4   7      114.43      114.07      7.36 o
  -1   4   7       44.28       47.79      5.19 o
   0   4   7        3.28        4.92      3.15 o
   1   4   7       13.59        7.35      3.34 o
   2   4   7        7.37        2.57      2.95 o
   3   4   7       12.85        9.04      3.44 o
   4   4   7      239.17      227.41     10.31 o
   5   4   7       63.00       68.84      6.25 o
   6   4   7       26.82       25.03      4.91 o
   7   4   7       10.26        8.87      5.01 o
   8   4   7      268.29      279.06     16.10 o
   9   4   7        1.12        1.54      5.85 o
 -13   5   7       16.09       13.58      6.22 o
 -12   5   7        1.78        3.90      5.39 o
 -11   5   7        1.85        0.79      3.81 o
 -10   5   7        0.72        0.44      3.83 o
  -9   5   7      109.52      109.13      8.81 o
  -8   5   7        0.17        2.16      3.82 o
  -7   5   7       17.24       13.09      4.49 o
  -6   5   7       21.77       17.37      4.56 o
  -5   5   7      132.77      149.06      9.92 o
  -4   5   7        3.40        2.52      3.04 o
  -3   5   7       29.99       28.84      4.47 o
  -2   5   7        1.12       -1.00      2.75 o
  -1   5   7       82.53       75.03      6.17 o
   0   5   7      240.69      225.39     10.08 o
   1   5   7      166.43      170.76      8.93 o
   2   5   7       16.82       16.99      3.94 o
   3   5   7        0.71        2.16      2.61 o
   4   5   7        9.62       10.16      3.23 o
   5   5   7        0.89        2.22      2.79 o
   6   5   7      138.63      133.78      9.36 o
   7   5   7       33.11       32.17      5.56 o
   8   5   7       15.49       15.48      5.67 o
   9   5   7        1.83        7.19      6.37 o
 -12   6   7        1.81        2.68      4.24 o
 -11   6   7        2.23        4.27      4.37 o
 -10   6   7       46.77       48.88      6.79 o
  -9   6   7      109.07      118.87      9.34 o
  -8   6   7       56.78       64.51      7.12 o
  -7   6   7       72.95       73.05      7.39 o
  -6   6   7        5.99        7.87      4.11 o
  -5   6   7       20.08       29.10      5.22 o
  -4   6   7        8.18        5.90      3.76 o
  -3   6   7       81.92       76.59      6.39 o
  -2   6   7      130.90      128.64      7.98 o
  -1   6   7       51.16       46.67      6.18 o
   0   6   7        0.85        2.28      2.65 o
   1   6   7       19.29       16.28      3.34 o
   2   6   7      138.52      130.34      8.42 o
   3   6   7       99.20       94.60      6.26 o
   4   6   7       41.61       32.95      4.90 o
   5   6   7       24.06       27.77      6.22 o
   6   6   7       14.93        8.37      4.90 o
   7   6   7       38.94       30.87      7.45 o
   8   6   7        6.45        2.91      4.78 o
 -12   7   7        1.49        1.65      4.34 o
 -11   7   7       20.00       14.28      5.07 o
 -10   7   7       19.59       13.55      4.95 o
  -9   7   7        0.19       -2.02      3.64 o
  -8   7   7      152.39      147.90     10.14 o
  -7   7   7       27.57       23.12      5.14 o
  -6   7   7       60.23       47.82      6.20 o
  -5   7   7       55.49       41.50      7.10 o
  -4   7   7       22.20       27.64      6.29 o
  -3   7   7       18.39       19.17      4.53 o
  -2   7   7       11.36       10.75      3.59 o
  -1   7   7      105.51      114.26      7.69 o
   0   7   7        4.99        1.41      3.00 o
   1   7   7        0.01       -1.54      2.77 o
   2   7   7        0.41       -1.59      2.86 o
   3   7   7       21.57       29.66      4.87 o
   4   7   7      160.37      185.60     16.38 o
   5   7   7       11.91       10.74      5.20 o
   6   7   7        3.06        4.49      4.82 o
   7   7   7        0.00        1.19      4.81 o
   8   7   7       10.84       12.24      5.90 o
 -11   8   7        0.66        2.59      5.08 o
 -10   8   7       33.47       31.92      7.28 o
  -9   8   7       22.09       26.59      6.83 o
  -8   8   7        0.01        3.87      4.87 o
  -7   8   7       11.02        8.70      5.37 o
  -6   8   7       17.42       14.41      5.57 o
  -5   8   7       24.44       18.84      4.83 o
  -4   8   7      164.54      164.63     10.45 o
  -3   8   7       36.89       37.30      5.76 o
  -2   8   7        3.92        4.58      3.91 o
  -1   8   7       19.33       15.34      4.08 o
   0   8   7        8.14        7.45      3.54 o
   1   8   7       66.76       65.77      6.40 o
   2   8   7      199.02      188.96     11.06 o
   3   8   7        6.24        8.63      4.29 o
   4   8   7       39.04       38.31      7.11 o
   5   8   7       26.44       33.27      7.03 o
   6   8   7       28.92       26.78      6.86 o
   7   8   7       86.97       94.94     10.74 o
 -10   9   7        0.13       -2.83      4.79 o
  -9   9   7        1.39       -2.20      4.51 o
  -8   9   7       10.16        7.97      5.54 o
  -7   9   7       53.73       51.63      6.93 o
  -6   9   7        5.86        0.86      3.98 o
  -5   9   7      138.97      122.12      9.53 o
  -4   9   7      368.84      337.04     15.04 o
  -3   9   7       71.12       77.39      7.87 o
  -2   9   7        2.99        7.21      4.33 o
  -1   9   7       24.76       23.06      5.43 o
   0   9   7      200.40      195.47     10.38 o
   1   9   7       12.37       10.12      4.10 o
   2   9   7       13.95       12.21      4.48 o
   3   9   7        9.04        7.65      5.29 o
   4   9   7       24.07       25.52      6.60 o
   5   9   7      349.18      367.96     29.54 o
   6   9   7        3.21        5.49      5.34 o
  -9  10   7       12.17        9.14      5.80 o
  -8  10   7        1.42        4.96      4.48 o
  -7  10   7       46.95       46.26      6.94 o
  -6  10   7      129.16      114.14      9.67 o
  -5  10   7        2.66       -1.69      3.95 o
  -4  10   7      110.15      101.82      9.15 o
  -3  10   7       11.91        9.52      4.70 o
  -2  10   7      154.29      137.49     11.98 o
  -1  10   7       21.46       23.46      5.55 o
   0  10   7       11.16        6.46      3.74 o
   1  10   7        4.37        6.20      4.07 o
   2  10   7        6.42        7.93      5.34 o
   3  10   7       27.91       34.95      7.43 o
   4  10   7       37.31       32.84      7.40 o
   5  10   7       12.65        8.39      5.66 o
  -7  11   7      127.78      136.53     10.80 o
  -6  11   7        6.27        8.76      5.04 o
  -5  11   7       21.22       16.18      5.54 o
  -4  11   7        3.67        0.35      4.31 o
  -3  11   7      234.04      245.26     13.78 o
  -2  11   7       18.25       11.27      4.97 o
  -1  11   7        6.61        4.40      7.98 o
   0  11   7       59.27       72.33      9.49 o
   1  11   7       26.19       26.72      6.85 o
   2  11   7        0.26        1.51      5.07 o
   3  11   7       52.74       56.58      8.90 o
  -4  12   7      141.68      133.53     10.85 o
  -3  12   7       14.30        6.99      5.64 o
  -2  12   7        1.82        1.68      5.07 o
  -1  12   7        1.97        4.66      5.30 o
   0  12   7       29.26       29.89      7.26 o
 -11   0   8        0.03        2.95      6.42 o
 -10   0   8      153.10      158.82     16.65 o
  -9   0   8       59.56       52.66     10.59 o
  -8   0   8      311.89      330.78     31.67 o
  -7   0   8      176.50      174.99     16.85 o
  -6   0   8       57.18       46.82     13.41 o
  -5   0   8      659.97      578.26     28.46 o
  -4   0   8      220.48      214.11     17.71 o
  -3   0   8       23.28       17.56      6.90 o
  -2   0   8        0.02        2.35      7.06 o
  -1   0   8       34.56       31.36      8.26 o
   0   0   8       23.39       13.27      6.78 o
   1   0   8      364.48      374.18     32.07 o
   2   0   8       58.85       63.58     10.61 o
   3   0   8        5.81        5.99      6.89 o
   4   0   8       46.38       60.01     10.45 o
   5   0   8      103.43      116.98     13.68 o
   6   0   8       23.06       19.18      7.55 o
   7   0   8       57.38       53.92     10.15 o
 -11   1   8       16.37       18.23      5.59 o
 -10   1   8        1.97        8.31      4.95 o
  -9   1   8       12.64       10.94      5.01 o
  -8   1   8       89.24       90.19      9.01 o
  -7   1   8        2.48        1.98      4.28 o
  -6   1   8       91.83       72.95      8.07 o
  -5   1   8       93.60       90.52      8.73 o
  -4   1   8       15.82       16.14      5.11 o
  -3   1   8       79.98       82.91      8.27 o
  -2   1   8       52.46       47.91      6.67 o
  -1   1   8       39.93       37.76      6.20 o
   0   1   8        8.40        5.71      4.23 o
   1   1   8        7.85        6.76      4.20 o
   2   1   8        9.67        7.43      4.45 o
   3   1   8      382.05      381.88     16.19 o
   4   1   8       79.93       87.20      8.46 o
   5   1   8      118.70      115.23      9.57 o
   6   1   8        4.38        2.56      4.25 o
   7   1   8        2.02        2.96      4.86 o
 -11   2   8       96.94       95.51      9.68 o
 -10   2   8       18.96       20.31      5.94 o
  -9   2   8       43.03       36.93      6.70 o
  -8   2   8       57.85       70.80      8.29 o
  -7   2   8      201.24      207.24     12.73 o
  -6   2   8       90.77       90.81      8.84 o
  -5   2   8       36.77       22.90      5.46 o
  -4   2   8       35.71       25.38      5.76 o
  -3   2   8      445.56      461.86     17.77 o
  -2   2   8       28.52       28.84      5.75 o
  -1   2   8       66.13       72.07      7.78 o
   0   2   8       45.75       47.50      6.70 o
   1   2   8        5.83        8.28      5.32 o
   2   2   8      154.87      158.98     10.79 o
   3   2   8        9.44        8.25      4.59 o
   4   2   8       33.32       41.08      6.41 o
   5   2   8        0.83        1.72      4.25 o
   6   2   8        1.39       -0.02      4.03 o
 -11   3   8        0.85        3.23      4.61 o
 -10   3   8        6.12        3.91      4.79 o
  -9   3   8       51.65       47.67      7.24 o
  -8   3   8        2.41        2.76      4.42 o
  -7   3   8       17.64       14.90      5.18 o
  -6   3   8       48.28       43.63      6.76 o
  -5   3   8       30.61       41.88      6.53 o
  -4   3   8       26.43       17.43      5.14 o
  -3   3   8        4.72        5.07      4.24 o
  -2   3   8       14.15        9.82      4.52 o
  -1   3   8      357.27      406.45     16.58 o
   0   3   8        1.76       -2.01      3.59 o
   1   3   8       20.38       17.35      5.00 o
   2   3   8        0.54        2.53      3.94 o
   3   3   8        0.24        0.17      3.82 o
   4   3   8        4.77        6.90      4.29 o
   5   3   8      130.14      111.66     21.61 o
   6   3   8        4.92        0.47      4.76 o
 -10   4   8        3.37        4.64      4.67 o
  -9   4   8       22.71       28.16      6.24 o
  -8   4   8       63.67       63.00      7.97 o
  -7   4   8        2.70       -0.72      3.86 o
  -6   4   8        0.11        0.18      4.02 o
  -5   4   8        7.44        1.07      3.98 o
  -4   4   8        1.38       -1.99      3.70 o
  -3   4   8      171.98      161.02     10.85 o
  -2   4   8        8.34       10.58      4.64 o
  -1   4   8       35.70       22.21      5.35 o
   0   4   8       16.93       14.97      4.19 o
   1   4   8       55.48       56.13      6.13 o
   2   4   8       10.13        7.49      3.77 o
   3   4   8       26.84       18.85      4.52 o
   4   4   8       23.32       16.64      4.86 o
   5   4   8        2.06        0.70      3.99 o
   6   4   8       19.73       22.44      6.47 o
 -10   5   8        3.67       -0.93      5.04 o
  -9   5   8       15.79       14.15      6.30 o
  -8   5   8       63.44       47.66      7.12 o
  -7   5   8       33.10       25.21      5.74 o
  -6   5   8       43.91       37.21      6.44 o
  -5   5   8       39.75       40.77      5.67 o
  -4   5   8        3.34        6.55      3.77 o
  -3   5   8        0.81       -1.73      3.14 o
  -2   5   8        0.54       -0.80      3.20 o
  -1   5   8        7.13        4.52      3.70 o
   0   5   8       57.92       61.86      6.38 o
   1   5   8       80.55       78.25      7.01 o
   2   5   8       79.61       75.48      7.91 o
   3   5   8       27.12       25.85      5.52 o
   4   5   8        0.06       -0.58      3.77 o
   5   5   8        0.19        0.19      4.41 o
  -9   6   8        1.07        4.43      4.45 o
  -8   6   8       25.75       18.20      5.38 o
  -7   6   8        2.53        6.05      4.37 o
  -6   6   8        0.21       -1.70      3.73 o
  -5   6   8        3.88        3.84      4.13 o
  -4   6   8       19.54        8.63      4.56 o
  -3   6   8        6.58        8.15      4.47 o
  -2   6   8        4.50       -0.95      3.65 o
  -1   6   8       37.95       36.00      6.11 o
   0   6   8        2.68        2.14      4.30 o
   1   6   8       75.43       72.45      8.01 o
   2   6   8        6.14        7.29      4.45 o
   3   6   8        3.99       -0.41      3.85 o
   4   6   8       20.72       22.78      6.56 o
   5   6   8        0.14       -1.90      5.82 o
  -8   7   8       74.92       64.02      9.23 o
  -7   7   8       13.79        8.49      5.54 o
  -6   7   8        2.56       -0.45      4.79 o
  -5   7   8      103.03      103.98      9.54 o
  -4   7   8       16.20       16.57      5.19 o
  -3   7   8       43.88       31.09      5.99 o
  -2   7   8        1.90        1.41      3.95 o
  -1   7   8       58.52       62.34      7.64 o
   0   7   8       16.02       16.54      5.06 o
   1   7   8        0.01       -0.29      3.99 o
   2   7   8       12.08        7.69      4.28 o
   3   7   8        0.15       -4.22      4.22 o
   4   7   8        2.81       -2.72      5.62 o
  -7   8   8      129.84      130.95     12.57 o
  -6   8   8       51.48       56.13      8.85 o
  -5   8   8       70.48       48.37      8.43 o
  -4   8   8        6.66       11.99      5.08 o
  -3   8   8       94.81       98.23      9.43 o
  -2   8   8       80.84       79.99      8.63 o
  -1   8   8       18.40       14.82      5.16 o
   0   8   8       31.01       30.64      6.15 o
   1   8   8       51.83       54.57      7.51 o
   2   8   8      104.51       99.07      9.44 o
  -5   9   8        2.71       -0.47      4.85 o
  -4   9   8       61.12       47.45      8.44 o
  -3   9   8        0.01        2.02      4.36 o
  -2   9   8       40.42       37.99      6.71 o
  -1   9   8       37.79       38.05      6.72 o
   0   9   8        1.80        1.75      4.20 o
  -6   1   9       74.89       78.87      9.07 o
  -5   1   9        0.07       -3.51      4.32 o
  -4   1   9        4.19        6.51      4.87 o
  -3   1   9       29.48       29.82      6.48 o
  -2   1   9        6.84        9.46      5.17 o
  -1   1   9        7.54        7.33      4.91 o
   0   1   9       10.73       14.38      5.53 o
   1   1   9        8.31        7.90      4.96 o
  -6   2   9       42.91       34.52      6.90 o
  -5   2   9        3.85        3.97      4.70 o
  -4   2   9       63.72       64.17      8.37 o
  -3   2   9       50.29       49.92      7.46 o
  -2   2   9        0.00        0.67      4.38 o
  -1   2   9       16.04       14.76      5.42 o
   0   2   9        0.56       -1.43      4.23 o
   1   2   9       10.08        3.85      4.79 o
  -5   3   9       59.75       52.91      7.70 o
  -4   3   9        6.92       13.00      5.42 o
  -3   3   9        1.25       -2.28      4.26 o
  -2   3   9       78.93       85.04      9.06 o
  -1   3   9       10.67        6.22      4.78 o
   0   3   9        0.17        0.20      4.39 o
  -3   4   9        0.33        1.23      4.44 o
  -2   4   9        0.15        1.99      4.39 o
 
