# Supplementary material for: 4-Amino­pyridinium 2-chloro-4-nitro­benzoate monohydrate
Source: Acta Crystallogr Sect E Struct Rep Online. 2012 Nov 17;68(Pt 12):o3361. doi: 10.1107/S1600536812046077 (PMC3588959; doi:10.1107/S1600536812046077)
Supplement: Supplementary file 3 [file e-68-o3361-Isup3.mol]

  -ISIS-  10111215492D

 24 23  0  0  0  0  0  0  0  0999 V2000
    3.2527   -2.0000    0.0000 C   0  0  0  0  0  0  0  0  0  0  0  0
    3.2516   -2.8273    0.0000 C   0  0  0  0  0  0  0  0  0  0  0  0
    3.9664   -3.2402    0.0000 N   0  0  0  0  0  0  0  0  0  0  0  0
    4.6828   -2.8269    0.0000 C   0  0  0  0  0  0  0  0  0  0  0  0
    4.6800   -1.9963    0.0000 C   0  0  0  0  0  0  0  0  0  0  0  0
    3.9646   -1.5872    0.0000 C   0  0  0  0  0  0  0  0  0  0  0  0
    3.9621   -0.7622    0.0000 N   0  0  0  0  0  0  0  0  0  0  0  0
    4.6754   -0.3476    0.0000 H   0  0  0  0  0  0  0  0  0  0  0  0
    3.2464   -0.3518    0.0000 H   0  0  0  0  0  0  0  0  0  0  0  0
    3.9662   -4.0652    0.0000 H   0  0  0  0  0  0  0  0  0  0  0  0
    8.2194   -2.4708    0.0000 C   0  0  0  0  0  0  0  0  0  0  0  0
    8.2182   -3.2982    0.0000 C   0  0  0  0  0  0  0  0  0  0  0  0
    8.9331   -3.7110    0.0000 C   0  0  0  0  0  0  0  0  0  0  0  0
    9.6495   -3.2977    0.0000 C   0  0  0  0  0  0  0  0  0  0  0  0
    9.6466   -2.4672    0.0000 C   0  0  0  0  0  0  0  0  0  0  0  0
    8.9313   -2.0580    0.0000 C   0  0  0  0  0  0  0  0  0  0  0  0
    8.9288   -1.2330    0.0000 C   0  0  3  0  0  0  0  0  0  0  0  0
    9.6420   -0.8184    0.0000 O   0  0  0  0  0  0  0  0  0  0  0  0
    8.2131   -0.8227    0.0000 O   0  0  0  0  0  0  0  0  0  0  0  0
    8.9329   -4.5360    0.0000 N   0  0  3  0  0  0  0  0  0  0  0  0
    8.2183   -4.9484    0.0000 O   0  0  0  0  0  0  0  0  0  0  0  0
    9.6472   -4.9487    0.0000 O   0  0  0  0  0  0  0  0  0  0  0  0
   10.3596   -2.0520    0.0000 Cl  0  0  0  0  0  0  0  0  0  0  0  0
   12.6000   -2.6250    0.0000 O   0  0  0  0  0  0  0  0  0  0  0  0
  4  5  1  0  0  0  0
 11 12  2  0  0  0  0
 12 13  1  0  0  0  0
  5  6  2  0  0  0  0
 13 14  2  0  0  0  0
  6  1  1  0  0  0  0
 14 15  1  0  0  0  0
  1  2  2  0  0  0  0
 15 16  2  0  0  0  0
 16 11  1  0  0  0  0
  6  7  1  0  0  0  0
 16 17  1  0  0  0  0
 17 18  1  0  0  0  0
  7  8  1  0  0  0  0
 17 19  1  0  0  0  0
  2  3  1  0  0  0  0
 13 20  1  0  0  0  0
  7  9  1  0  0  0  0
 20 21  1  0  0  0  0
  3  4  2  0  0  0  0
 20 22  1  0  0  0  0
 15 23  1  0  0  0  0
  3 10  1  0  0  0  0
M  STY  2   1 GEN   2 GEN
M  SLB  2   1   1   2   2
M  SAL   1 10   1   2   3   4   5   6   7   8   9  10
M  SDI   1  4    2.8100   -4.2700    2.8100    0.1100
M  SDI   1  4    5.1000    0.1100    5.1000   -4.2700
M  SAL   2 13  11  12  13  14  15  16  17  18  19  20  21  22  23
M  SDI   2  4    7.7600   -5.3000    7.7600   -0.3600
M  SDI   2  4   10.8400   -0.3600   10.8400   -5.3000
M  END
